# Supplementary material for: A lightweight segmentation network for endoscopic surgical instruments based on edge refinement and efficient self-attention
Source: PeerJ Comput Sci. 2023 Dec 11;9:e1746. doi: 10.7717/peerj-cs.1746 (PMC10803021; doi:10.7717/peerj-cs.1746)
Supplement: Supplemental Information 1 [file peerj-cs-09-1746-s001.zip]

Archive with 45 entries (39 files):
- config.yaml
- seg/
- seg/__init__.py
- seg/datamodule/
- seg/datamodule/__init__.py
- seg/datamodule/datamodule.py
- seg/lit_seg.py
- seg/lmsc/
- seg/lmsc/__init__.py
- seg/lmsc/attention.py
- seg/lmsc/Densenet_self.py
- seg/lmsc/ldc_net.py
- seg/lmsc/lmsc.py
- seg/lmsc/lmsc_xiao_rong.py
- seg/lmsc/modules.py
- seg/lmsc/resnet.py
- seg/model/
- seg/model/__init__.py
- seg/model/cg_net.py
- seg/model/ContextNet.py
- seg/model/DABNet.py
- seg/model/dense_u_net.py
- seg/model/FPENet.py
- seg/model/gc_net.py
- seg/model/psp_net.py
- seg/model/seg_former.py
- seg/model/trans_u_net.py
- seg/model/u_net.py
- seg/swin_t_new/
- seg/swin_t_new/H_s.py
- seg/swin_t_new/HRnet.py
- seg/swin_t_new/swin_transformer.py
- seg/utils/
- seg/utils/__init__.py
- seg/utils/loss.py
- seg/utils/misc.py
- seg/utils/stream_metrics.py
- seg/utils/visualizer.py
- test.py
- tester.py
- train.py
- trainer.py
- utils.py
- val_eff.py
- vis.py
