# Supplementary material for: A lightweight segmentation network for endoscopic surgical instruments based on edge refinement and efficient self-attention
Source: PeerJ Comput Sci. 2023 Dec 11;9:e1746. doi: 10.7717/peerj-cs.1746 (PMC10803021; doi:10.7717/peerj-cs.1746)
Supplement: Supplemental Information 1 [file peerj-cs-09-1746-s001.zip › config.yaml]

seed_everything: 7
trainer:
  enable_checkpointing: true
  callbacks:
    - class_path: pytorch_lightning.callbacks.LearningRateMonitor
      init_args:
        logging_interval: epoch
    - class_path: pytorch_lightning.callbacks.ModelCheckpoint
      init_args:
        save_top_k: 5
        monitor: v_m_IoU
        mode: max
        filename: '{epoch}-{step}-{v_acc:.4f}-{v_m_IoU:.4f}-{t_acc:.4f}-{t_m_IoU:.4f}'
  accelerator: gpu
  precision: 16
  check_val_every_n_epoch: 2
  max_epochs: 100
model:
  num_classes: 3
  alpha: 1.0
  gamma: 0
  size_average: True
  learning_rate: 0.001
  patience: 6
data:
  image_size:
    - 328
    - 255
  batch_size: 16
  num_workers: 8
