# Supplementary material for: A lightweight segmentation network for endoscopic surgical instruments based on edge refinement and efficient self-attention
Source: PeerJ Comput Sci. 2023 Dec 11;9:e1746. doi: 10.7717/peerj-cs.1746 (PMC10803021; doi:10.7717/peerj-cs.1746)
Supplement: Supplemental Information 1 [file peerj-cs-09-1746-s001.zip › seg/datamodule/datamodule.py]

import os
from typing import Optional, Tuple

import cv2
import numpy as np
import torch
import pytorch_lightning as pl
from torch.utils.data.dataloader import Dataset, DataLoader
from torchvision import transforms


class MyDataset(Dataset):
    def __init__(self, file_path,
                 image_size: Tuple[int, int]):
        self.file_path = file_path
        self.image_size = image_size
        self.image_name_list = os.listdir(f"{file_path}/images")
        self.data_len = self.image_name_list.__len__()

    def __len__(self):
        return self.data_len

    def __getitem__(self, item):
        image = cv2.imread(f"{self.file_path}/images/{item}.png")
        # print(image.shape)
        if np.shape(image)[0] != self.image_size[0]:
            image = cv2.resize(image, self.image_size)
        # print(image.shape)
        label = cv2.imread(f"{self.file_path}/labels/{item}.png", cv2.IMREAD_GRAYSCALE)
        # print(label.shape)
        if np.shape(label)[0] != self.image_size[0]:
            label = cv2.resize(label, self.image_size)
        # print(label.shape)
        label = label.astype(np.longlong)
        # print(label.shape)
        image = transforms.ToTensor()(image)
        # print(image.shape)
        label = torch.from_numpy(label)
        # print(label.shape)
        data = (image, label)
        return data


class SegDatamodule(pl.LightningDataModule):
    def __init__(
            self,
            image_size: Tuple[int, int],
            # dataset_name: str,
            dataset_path: str,
            batch_size: int = 8,
            num_workers: int = 8
    ) -> None:
        super().__init__()
        # dataset_path = f"{os.path.dirname(os.path.realpath(__file__))}/../../{dataset_name}"

        self.train_path = f"{dataset_path}/train"
        self.val_path = f"{dataset_path}/val"
        self.test_path = f"{dataset_path}/test"
        self.image_size = image_size
        self.batch_size = batch_size
        self.num_workers = num_workers

        self.train_dataset = None
        self.val_dataset = None
        self.test_dataset = None

    def setup(self, stage: Optional[str] = None) -> None:
        if stage == "fit" or stage is None:
            train_file_path = self.train_path
            train_dataset = MyDataset(train_file_path, self.image_size)
            print("\033[0;31;40m train_dataset_len = ", len(train_dataset), "\033[0m")
            self.train_dataset = train_dataset
            val_file_path = self.val_path
            val_dataset = MyDataset(val_file_path, self.image_size)
            self.val_dataset = val_dataset
        if stage == "test" or stage is None:
            test_file_path = self.test_path
            test_dataset = MyDataset(test_file_path, self.image_size)
            self.test_dataset = test_dataset

    def train_dataloader(self):
        return DataLoader(
            self.train_dataset,
            batch_size=self.batch_size,
            shuffle=True,
            num_workers=self.num_workers
        )

    def val_dataloader(self):
        return DataLoader(
            self.val_dataset,
            batch_size=1,
            shuffle=False,
            num_workers=self.num_workers
        )

    def test_dataloader(self):
        return DataLoader(
            self.test_dataset,
            batch_size=1,
            shuffle=False,
            num_workers=self.num_workers
        )
