# Supplementary material for: A lightweight segmentation network for endoscopic surgical instruments based on edge refinement and efficient self-attention
Source: PeerJ Comput Sci. 2023 Dec 11;9:e1746. doi: 10.7717/peerj-cs.1746 (PMC10803021; doi:10.7717/peerj-cs.1746)
Supplement: Supplemental Information 1 [file peerj-cs-09-1746-s001.zip › seg/lit_seg.py]

from typing import Optional

import pytorch_lightning as pl
import torch
import torch.optim as optim
from torch import FloatTensor

# from .model.ContextNet import ContextNet
# from .model.u_net import UNet
# from .lmsc.lmsc import LMSCNet
# from .model.FPENet import FPENet
# from .model.DABNet import DABNet
# from .model.gc_net import GCNet
# from .model.seg_former import SegFormer
# from .model.cg_net import CGNet
# from .lmsc.lmsc_xiao_rong import LMSCNet
# from .model.trans_u_net import TransUNet
# from .model.dense_u_net import DenseUNet
from .swin_t_new.swin_transformer import SwinTransformer
from .utils import FocalLoss
from .utils import StreamSegMetrics
from .swin_t_new.H_s import H_S_Net
# from .swin_t_new.HRnet import HighResolutionNet

class LitSeg(pl.LightningModule):
    def __init__(
            self,
            alpha: float,
            gamma: int,
            size_average: bool,
            num_classes: int,
            learning_rate: float,
            patience: int
    ):
        super().__init__()
        self.save_hyperparameters()
        self.focalLoss = FocalLoss(alpha=alpha,
                                   gamma=gamma,
                                   size_average=size_average)

        self.seg_model = H_S_Net()

        self.train_metrics = StreamSegMetrics(num_classes)
        self.val_metrics = StreamSegMetrics(num_classes)
        self.tst_metrics = StreamSegMetrics(num_classes)

   # def on_train_start(self) -> None:
   #     ckpt = torch.load("lightning_logs/new/lightning_logs/version_0/checkpoints/epoch=75-step=17860-v_m_IoU=0.9719-t_m_IoU=0.9792.ckpt")
   #     state_dict = ckpt["state_dict"]
    #    new_state_dict = {}
   #     for s_key in state_dict:
   #         # if s_key[:18] != "ledcNet.classifier":
   #         new_state_dict[s_key[8:]] = state_dict[s_key]
   #     self.seg_model.load_state_dict(new_state_dict, strict=False)

    def forward(self, image) -> FloatTensor:
        return self.seg_model(image)

    def on_train_epoch_start(self) -> None:
        self.train_metrics.reset()

    def training_step(self, batch, _):
        images = batch[0]
        labels = batch[1]

        out = self(images)
        loss = self.focalLoss(out, labels)

        self.log("loss", loss, prog_bar=False, on_step=True, on_epoch=True, sync_dist=True)

        preds1 = out.clone().detach().max(dim=1)[1].cpu().numpy()
        labels1 = labels.clone().cpu().numpy()

        self.train_metrics.update(labels1, preds1)
        return loss

    def on_train_epoch_end(self, unused: Optional = None) -> None:
        score = self.train_metrics.get_results()
        self._save_log(score, "t")

    def on_validation_epoch_start(self) -> None:
        self.val_metrics.reset()

    def validation_step(self, batch: list, _):
        image = batch[0]
        label = batch[1]

        outputs = self(image)
        pred = outputs.clone().detach().max(dim=1)[1].cpu().numpy()
        label = label.clone().cpu().numpy()
        self.val_metrics.update(label, pred)

    def on_validation_epoch_end(self) -> None:
        score = self.val_metrics.get_results()
        self._save_log(score, "v")

    def on_test_epoch_start(self) -> None:
        self.tst_metrics.reset()

    def test_step(self, batch: list, _):
        image = batch[0]
        label = batch[1]

        outputs = self(image)
        pred = outputs.clone().detach().max(dim=1)[1].cpu().numpy()
        label = label.clone().cpu().numpy()
        self.tst_metrics.update(label, pred)

    def on_test_epoch_end(self) -> None:
        score = self.tst_metrics.get_results()
        self._save_log(score, "tst")

    def configure_optimizers(self):
        optimizer = optim.AdamW(
            self.parameters(),
            lr=self.hparams.learning_rate,
            eps=1e-6,
            weight_decay=1e-4,
        )

        reduce_scheduler = optim.lr_scheduler.ReduceLROnPlateau(
            optimizer,
            mode="max",
            factor=0.5,
            patience=self.hparams.patience // self.trainer.check_val_every_n_epoch,
        )
        scheduler = {
            "scheduler": reduce_scheduler,
            "monitor": "v_acc",
            "interval": "epoch",
            "frequency": self.trainer.check_val_every_n_epoch,
            "strict": True,
        }

        return {"optimizer": optimizer, "lr_scheduler": scheduler}

    def _save_log(self, score, run_type):

        for metric_type in score:
            name = run_type + "_" + metric_type
            prog_bar = False
            on_step = False
            on_epoch = True
            sync_dist = True
            if metric_type == "m_IoU":
                prog_bar = True

            if type(score[metric_type]) == dict:
                for metric_type_class in score[metric_type]:
                    name_cls = name + "_" + str(metric_type_class)
                    self.log(name_cls, score[metric_type][metric_type_class],
                             prog_bar=prog_bar, on_step=on_step, on_epoch=on_epoch, sync_dist=sync_dist)
            else:
                self.log(name, score[metric_type],
                         prog_bar=prog_bar, on_step=on_step, on_epoch=on_epoch, sync_dist=sync_dist)
