# Supplementary material for: A lightweight segmentation network for endoscopic surgical instruments based on edge refinement and efficient self-attention
Source: PeerJ Comput Sci. 2023 Dec 11;9:e1746. doi: 10.7717/peerj-cs.1746 (PMC10803021; doi:10.7717/peerj-cs.1746)
Supplement: Supplemental Information 1 [file peerj-cs-09-1746-s001.zip › seg/lmsc/attention.py]

import torch
from torch import nn


class CCAttention(nn.Module):
    def __init__(self, in_dim, scale):
        super(CCAttention, self).__init__()
        self.query_conv = nn.Conv2d(in_channels=in_dim, out_channels=in_dim // scale, kernel_size=(1, 1))
        self.key_conv = nn.Conv2d(in_channels=in_dim, out_channels=in_dim // scale, kernel_size=(1, 1))
        self.value_conv = nn.Conv2d(in_channels=in_dim, out_channels=in_dim, kernel_size=(1, 1))
        self.softmax = nn.Softmax(dim=3)
        self.gamma = nn.Parameter(torch.zeros(1))

    @staticmethod
    def _inf(b, h, w):
        return -torch.diag(torch.tensor(float("inf")).cuda().repeat(h), 0).unsqueeze(0).repeat(b * w, 1, 1)

    def forward(self, x):
        m_batch_size, _, height, width = x.size()
        proj_query = self.query_conv(x)

        proj_query_h = proj_query.permute(0, 3, 1, 2).contiguous(). \
            view(m_batch_size * width, -1, height).permute(0, 2, 1)
        proj_query_w = proj_query.permute(0, 2, 1, 3).contiguous(). \
            view(m_batch_size * height, -1, width).permute(0, 2, 1)

        proj_key = self.key_conv(x)
        proj_key_h = proj_key.permute(0, 3, 1, 2).contiguous().view(m_batch_size * width, -1, height)
        proj_key_w = proj_key.permute(0, 2, 1, 3).contiguous().view(m_batch_size * height, -1, width)

        proj_value = self.value_conv(x)
        proj_value_h = proj_value.permute(0, 3, 1, 2).contiguous().view(m_batch_size * width, -1, height)
        proj_value_w = proj_value.permute(0, 2, 1, 3).contiguous().view(m_batch_size * height, -1, width)

        energy_h = (torch.bmm(proj_query_h, proj_key_h) +
                    self._inf(m_batch_size, height, width)).\
            view(m_batch_size, width, height, height).permute(0, 2, 1, 3)
        energy_w = torch.bmm(proj_query_w, proj_key_w).view(m_batch_size, height, width, width)

        concat = self.softmax(torch.cat([energy_h, energy_w], 3))

        att_h = concat[:, :, :, 0:height].permute(0, 2, 1, 3).contiguous().view(m_batch_size * width, height, height)

        att_w = concat[:, :, :, height:height + width].contiguous().view(m_batch_size * height, width, width)
        out_h = torch.bmm(proj_value_h, att_h.permute(0, 2, 1)).view(m_batch_size, width, -1, height).permute(0, 2, 3,
                                                                                                              1)
        out_w = torch.bmm(proj_value_w, att_w.permute(0, 2, 1)).view(m_batch_size, height, -1, width).permute(0, 2, 1,
                                                                                                              3)

        return self.gamma * (out_h + out_w) + x


class ConvBnRelu(nn.Module):
    def __init__(self, in_planes, out_planes, ksize, stride, pad, dilation=1,
                 groups=1, has_bn=True, norm_layer=nn.BatchNorm2d, bn_eps=1e-5,
                 has_relu=True, inplace=True, has_bias=False):
        super(ConvBnRelu, self).__init__()
        self.conv = nn.Conv2d(in_planes, out_planes, kernel_size=ksize,
                              stride=stride, padding=pad,
                              dilation=(dilation, dilation), groups=groups, bias=has_bias)
        self.has_bn = has_bn
        if self.has_bn:
            self.bn = norm_layer(out_planes, eps=bn_eps)
        self.has_relu = has_relu
        if self.has_relu:
            self.relu = nn.ReLU(inplace=inplace)

    def forward(self, x):
        x = self.conv(x)
        if self.has_bn:
            x = self.bn(x)
        if self.has_relu:
            x = self.relu(x)

        return x


class AttentionAggregationModule(nn.Module):
    def __init__(self, in_channels, out_channels, scale=8):
        super(AttentionAggregationModule, self).__init__()
        self.convblk = ConvBnRelu(in_channels, out_channels, ksize=1, stride=(1, 1), pad=0)
        self.conv_atten = CCAttention(out_channels, scale)

    def forward(self, feat):
        feat = self.convblk(feat)
        out = self.conv_atten(feat)
        return out
