# Supplementary material for: A lightweight segmentation network for endoscopic surgical instruments based on edge refinement and efficient self-attention
Source: PeerJ Comput Sci. 2023 Dec 11;9:e1746. doi: 10.7717/peerj-cs.1746 (PMC10803021; doi:10.7717/peerj-cs.1746)
Supplement: Supplemental Information 1 [file peerj-cs-09-1746-s001.zip › seg/lmsc/modules.py]

from torch.nn import functional as F
from torch import nn
import torch


def init_weight(modules):
    for m in modules:
        if isinstance(m, nn.Conv2d):
            nn.init.xavier_uniform_(m.weight)
        elif isinstance(m, (nn.BatchNorm2d, nn.GroupNorm, LayerNorm)):
            nn.init.constant_(m.weight, 1)
            nn.init.constant_(m.bias, 0)


class LayerNorm(nn.Module):
    def __init__(self, normalized_shape, eps=1e-6, data_format="channels_last"):
        super().__init__()
        self.weight = nn.Parameter(torch.ones(normalized_shape))
        self.bias = nn.Parameter(torch.zeros(normalized_shape))
        self.eps = eps
        self.data_format = data_format
        if self.data_format not in ["channels_last", "channels_first"]:
            raise NotImplementedError
        self.normalized_shape = (normalized_shape,)

    def forward(self, x):
        if self.data_format == "channels_last":
            x = x.permute(0, 2, 3, 1)
            F.layer_norm(x, self.normalized_shape, self.weight, self.bias, self.eps)
            return x.permute(0, 3, 1, 2)
        elif self.data_format == "channels_first":
            u = x.mean(1, keepdim=True)
            s = (x - u).pow(2).mean(1, keepdim=True)
            x = (x - u) / torch.sqrt(s + self.eps)
            x = self.weight[:, None, None] * x + self.bias[:, None, None]
            return x


class Conv3x3GNReLU(nn.Module):
    def __init__(self, in_channels, out_channels, up_sample=False):
        super(Conv3x3GNReLU, self).__init__()
        self.up_sample = up_sample
        self.block = nn.Sequential(
            nn.Conv2d(in_channels, in_channels, (3, 3), padding=1, groups=in_channels, bias=False),
            nn.Conv2d(in_channels, out_channels, (1, 1), bias=False),
            nn.GroupNorm(32, out_channels),
            nn.ReLU(inplace=True)
        )

    def forward(self, x):
        x = self.block(x)
        if self.up_sample:
            x = F.interpolate(x, scale_factor=2, mode='bilinear', align_corners=True)
        return x


class FPNBlock(nn.Module):
    def __init__(self, p_channels, skip_channels):
        super(FPNBlock, self).__init__()
        self.skip_conv = nn.Conv2d(skip_channels, p_channels, kernel_size=(1, 1))

    def forward(self, x, skip):
        x = F.interpolate(x, scale_factor=2)
        skip = self.skip_conv(skip)
        x = x + skip
        return x


class UpSampleBlock(nn.Module):
    def __init__(self, in_channels, out_channels, num_up_samples=0):
        super(UpSampleBlock, self).__init__()

        blocks = [Conv3x3GNReLU(in_channels, out_channels, up_sample=bool(num_up_samples))]

        if num_up_samples > 1:
            for i in range(1, num_up_samples):
                blocks.append(Conv3x3GNReLU(out_channels, out_channels, up_sample=True))

        self.block = nn.Sequential(*blocks)

    def forward(self, x):
        return self.block(x)
