# Supplementary material for: A lightweight segmentation network for endoscopic surgical instruments based on edge refinement and efficient self-attention
Source: PeerJ Comput Sci. 2023 Dec 11;9:e1746. doi: 10.7717/peerj-cs.1746 (PMC10803021; doi:10.7717/peerj-cs.1746)
Supplement: Supplemental Information 1 [file peerj-cs-09-1746-s001.zip › seg/model/cg_net.py]

import torch
import torch.nn as nn
import torch.nn.functional as func


class _ConvBNPReLU(nn.Module):
    def __init__(self, nIn, nOut, kSize, stride=1):
        """
        args:
            nIn: number of input channels
            nOut: number of output channels
            kSize: kernel size
            stride: stride rate for down-sampling. Default is 1
        """
        super().__init__()
        padding = int((kSize - 1) / 2)
        self.conv = nn.Conv2d(nIn, nOut, (kSize, kSize), stride=(stride, stride), padding=(padding, padding),
                              bias=False)
        self.bn = nn.BatchNorm2d(nOut, eps=1e-03)
        self.act = nn.PReLU(nOut)

    def forward(self, x):
        """
        args:
           x: input feature map
           return: transformed feature map
        """
        return self.act(self.bn(self.conv(x)))


class _BNPReLU(nn.Module):
    def __init__(self, nOut):
        """
        args:
           nOut: channels of output feature maps
        """
        super().__init__()
        self.bn = nn.BatchNorm2d(nOut, eps=1e-03)
        self.act = nn.PReLU(nOut)

    def forward(self, x):
        """
        args:
           x: input feature map
           return: normalized and thresholded feature map
        """
        return self.act(self.bn(x))


class _ConvBN(nn.Module):
    def __init__(self, nIn, nOut, kSize, stride=1):
        """
        args:
           nIn: number of input channels
           nOut: number of output channels
           kSize: kernel size
           stride: optinal stide for down-sampling
        """
        super().__init__()
        padding = int((kSize - 1) / 2)
        self.conv = nn.Conv2d(nIn, nOut, (kSize, kSize), stride=(stride, stride),
                              padding=(padding, padding), bias=False)
        self.bn = nn.BatchNorm2d(nOut, eps=1e-03)

    def forward(self, x):
        """
        args:
           x: input feature map
           return: transformed feature map
        """
        return self.bn(self.conv(x))


class _Conv(nn.Module):
    def __init__(self, nIn, nOut, kSize, stride=1):
        """
        args:
            nIn: number of input channels
            nOut: number of output channels
            kSize: kernel size
            stride: optional stride rate for down-sampling
        """
        super().__init__()
        padding = int((kSize - 1) / 2)
        self.conv = nn.Conv2d(nIn, nOut, (kSize, kSize), stride=(stride, stride),
                              padding=(padding, padding), bias=False)

    def forward(self, x):
        """
        args:
           x: input feature map
           return: transformed feature map
        """
        return self.conv(x)


class _ChannelWiseConv(nn.Module):
    def __init__(self, nIn, nOut, kSize, stride=1):
        """
        Args:
            nIn: number of input channels
            nOut: number of output channels, default (nIn == nOut)
            kSize: kernel size
            stride: optional stride rate for down-sampling
        """
        super().__init__()
        padding = int((kSize - 1) / 2)
        self.conv = nn.Conv2d(nIn, nOut, (kSize, kSize), stride=(stride, stride), padding=(padding, padding),
                              groups=nIn,
                              bias=False)

    def forward(self, x):
        """
        args:
           x: input feature map
           return: transformed feature map
        """
        return self.conv(x)


class _DilatedConv(nn.Module):
    def __init__(self, nIn, nOut, kSize, stride=1, d=1):
        """
        args:
           nIn: number of input channels
           nOut: number of output channels
           kSize: kernel size
           stride: optional stride rate for down-sampling
           d: dilation rate
        """
        super().__init__()
        padding = int((kSize - 1) / 2) * d
        self.conv = nn.Conv2d(nIn, nOut, (kSize, kSize), stride=(stride, stride),
                              padding=(padding, padding), bias=False, dilation=(d, d))

    def forward(self, x):
        """
        args:
           x: input feature map
           return: transformed feature map
        """
        return self.conv(x)


class _ChannelWiseDilatedConv(nn.Module):
    def __init__(self, nIn, nOut, kSize, stride=1, d=1):
        """
        args:
           nIn: number of input channels
           nOut: number of output channels, default (nIn == nOut)
           kSize: kernel size
           stride: optional stride rate for down-sampling
           d: dilation rate
        """
        super().__init__()
        padding = int((kSize - 1) / 2) * d
        self.conv = nn.Conv2d(nIn, nOut, (kSize, kSize), stride=(stride, stride), padding=(padding, padding),
                              groups=nIn, bias=False, dilation=(d, d))

    def forward(self, x):
        """
        args:
           x: input feature map
           return: transformed feature map
        """
        return self.conv(x)


class _FGlo(nn.Module):
    """
    the FGlo class is employed to refine the joint feature of both local feature and surrounding context.
    """

    def __init__(self, channel, reduction=16):
        super(_FGlo, self).__init__()
        self.avg_pool = nn.AdaptiveAvgPool2d(1)
        self.fc = nn.Sequential(
            nn.Linear(channel, channel // reduction),
            nn.ReLU(inplace=True),
            nn.Linear(channel // reduction, channel),
            nn.Sigmoid()
        )

    def forward(self, x):
        b, c, _, _ = x.size()
        y = self.avg_pool(x).view(b, c)
        y = self.fc(y).view(b, c, 1, 1)
        return x * y


class _ContextGuidedBlockDown(nn.Module):
    """
    the size of feature map divided 2, (H,W,C)---->(H/2, W/2, 2C)
    """

    def __init__(self, nIn, nOut, dilation_rate=2, reduction=16):
        """
        args:
           nIn: the channel of input feature map
           nOut: the channel of output feature map, and nOut=2*nIn
        """
        super().__init__()
        self.conv1x1 = _ConvBNPReLU(nIn, nOut, 3, 2)  # size/2, channel: nIn--->nOut

        self.F_loc = _ChannelWiseConv(nOut, nOut, 3, 1)
        self.F_sur = _ChannelWiseDilatedConv(nOut, nOut, 3, 1, dilation_rate)

        self.bn = nn.BatchNorm2d(2 * nOut, eps=1e-3)
        self.act = nn.PReLU(2 * nOut)
        self.reduce = _Conv(2 * nOut, nOut, 1, 1)  # reduce dimension: 2*nOut--->nOut

        self.F_glo = _FGlo(nOut, reduction)

    def forward(self, x):
        output = self.conv1x1(x)
        loc = self.F_loc(output)
        sur = self.F_sur(output)

        joi_feat = torch.cat([loc, sur], 1)  # the joint feature
        joi_feat = self.bn(joi_feat)
        joi_feat = self.act(joi_feat)
        joi_feat = self.reduce(joi_feat)  # channel= nOut

        output = self.F_glo(joi_feat)  # F_glo is employed to refine the joint feature

        return output


class _ContextGuidedBlock(nn.Module):
    def __init__(self, nIn, nOut, dilation_rate=2, reduction=16, add=True):
        """
        args:
           nIn: number of input channels
           nOut: number of output channels,
           add: if true, residual learning
        """
        super().__init__()
        n = int(nOut / 2)
        self.conv1x1 = _ConvBNPReLU(nIn, n, 1, 1)  # 1x1 Conv is employed to reduce the computation
        self.F_loc = _ChannelWiseConv(n, n, 3, 1)  # local feature
        self.F_sur = _ChannelWiseDilatedConv(n, n, 3, 1, dilation_rate)  # surrounding context
        self.bn_prelu = _BNPReLU(nOut)
        self.add = add
        self.F_glo = _FGlo(nOut, reduction)

    def forward(self, x):
        output = self.conv1x1(x)
        loc = self.F_loc(output)
        sur = self.F_sur(output)

        joi_feat = torch.cat([loc, sur], 1)

        joi_feat = self.bn_prelu(joi_feat)

        output = self.F_glo(joi_feat)  # F_glo is employed to refine the joint feature
        # if residual version
        if self.add:
            output = x + output
        return output


class _InputInjection(nn.Module):
    def __init__(self, down_sampling_ratio):
        super().__init__()
        self.pool = nn.ModuleList()
        for i in range(0, down_sampling_ratio):
            self.pool.append(nn.AvgPool2d(3, stride=2, padding=1))

    def forward(self, x):
        for pool in self.pool:
            x = pool(x)
        return x


class CGNet(nn.Module):
    """
    This class defines the proposed Context Guided Network (CGNet) in this work.
    """

    def __init__(self, num_classes=19, m=3, n=21, dropout_flag=False):
        """
        args:
          num_classes: number of classes in the dataset. Default is 19 for the cityscapes
          m: the number of blocks in stage 2
          n: the number of blocks in stage 3
        """
        super().__init__()
        self.level1_0 = _ConvBNPReLU(3, 32, 3, 2)  # feature map size divided 2, 1/2
        self.level1_1 = _ConvBNPReLU(32, 32, 3, 1)
        self.level1_2 = _ConvBNPReLU(32, 32, 3, 1)

        self.sample1 = _InputInjection(1)  # down-sample for Input Injection, factor=2
        self.sample2 = _InputInjection(2)  # down-sample for Input Injection, factor=4

        self.b1 = _BNPReLU(32 + 3)

        # stage 2
        self.level2_0 = _ContextGuidedBlockDown(32 + 3, 64, dilation_rate=2, reduction=8)
        self.level2 = nn.ModuleList()
        for i in range(0, m - 1):
            self.level2.append(_ContextGuidedBlock(64, 64, dilation_rate=2, reduction=8))  # CG block
        self.bn_prelu_2 = _BNPReLU(128 + 3)

        # stage 3
        self.level3_0 = _ContextGuidedBlockDown(128 + 3, 128, dilation_rate=4, reduction=16)
        self.level3 = nn.ModuleList()
        for i in range(0, n - 1):
            self.level3.append(_ContextGuidedBlock(128, 128, dilation_rate=4, reduction=16))  # CG block
        self.bn_prelu_3 = _BNPReLU(256)

        if dropout_flag:
            print("have droput layer")
            self.classifier = nn.Sequential(nn.Dropout2d(0.1, False), _Conv(256, num_classes, 1, 1))
        else:
            self.classifier = nn.Sequential(_Conv(256, num_classes, 1, 1))

        # init weights
        for m in self.modules():
            classname = m.__class__.__name__
            if classname.find('Conv2d') != -1:
                nn.init.kaiming_normal_(m.weight)
                if m.bias is not None:
                    m.bias.data.zero_()
                elif classname.find('ConvTranspose2d') != -1:
                    nn.init.kaiming_normal_(m.weight)
                    if m.bias is not None:
                        m.bias.data.zero_()

    def forward(self, x):
        """
        args:
            x: Receives the input RGB image
            return: segmentation map
        """
        # stage 1
        output0 = self.level1_0(x)
        output0 = self.level1_1(output0)
        output0 = self.level1_2(output0)
        inp1 = self.sample1(x)
        inp2 = self.sample2(x)

        # stage 2
        output0_cat = self.b1(torch.cat([output0, inp1], 1))
        output1_0 = self.level2_0(output0_cat)  # down-sampled
        output1 = None
        for i, layer in enumerate(self.level2):
            if i == 0:
                output1 = layer(output1_0)
            else:
                output1 = layer(output1)

        output1_cat = self.bn_prelu_2(torch.cat([output1, output1_0, inp2], 1))

        # stage 3
        output2_0 = self.level3_0(output1_cat)  # down-sampled
        output2 = None
        for i, layer in enumerate(self.level3):
            if i == 0:
                output2 = layer(output2_0)
            else:
                output2 = layer(output2)

        output2_cat = self.bn_prelu_3(torch.cat([output2_0, output2], 1))

        # classifier
        classifier = self.classifier(output2_cat)

        # up-sample segmentation map ---> the input image size
        out = func.interpolate(classifier, x.size()[2:],
                               mode='bilinear', align_corners=False)  # up-sample score map, factor=8
        return out
