# Supplementary material for: A lightweight segmentation network for endoscopic surgical instruments based on edge refinement and efficient self-attention
Source: PeerJ Comput Sci. 2023 Dec 11;9:e1746. doi: 10.7717/peerj-cs.1746 (PMC10803021; doi:10.7717/peerj-cs.1746)
Supplement: Supplemental Information 1 [file peerj-cs-09-1746-s001.zip › seg/model/DABNet.py]

import torch
import torch.nn as nn
import torch.nn.functional as F


class Conv(nn.Module):
    def __init__(self, nIn, nOut, kSize, stride, padding, dilation=(1, 1), groups=1, bn_acti=False, bias=False):
        super().__init__()

        self.bn_acti = bn_acti

        self.conv = nn.Conv2d(nIn, nOut, kernel_size=kSize,
                              stride=stride, padding=padding,
                              dilation=dilation, groups=groups, bias=bias)

        if self.bn_acti:
            self.bn_prelu = BNPReLU(nOut)

    def forward(self, input):
        output = self.conv(input)

        if self.bn_acti:
            output = self.bn_prelu(output)

        return output


class BNPReLU(nn.Module):
    def __init__(self, nIn):
        super().__init__()
        self.bn = nn.BatchNorm2d(nIn, eps=1e-3)
        self.acti = nn.PReLU(nIn)

    def forward(self, input):
        output = self.bn(input)
        output = self.acti(output)

        return output


class DABModule(nn.Module):
    def __init__(self, nIn, d=1, kSize=3, dkSize=3):
        super().__init__()

        self.bn_relu_1 = BNPReLU(nIn)
        self.conv3x3 = Conv(nIn, nIn // 2, kSize, 1, padding=1, bn_acti=True)

        self.dconv3x1 = Conv(nIn // 2, nIn // 2, (dkSize, 1), 1,
                             padding=(1, 0), groups=nIn // 2, bn_acti=True)
        self.dconv1x3 = Conv(nIn // 2, nIn // 2, (1, dkSize), 1,
                             padding=(0, 1), groups=nIn // 2, bn_acti=True)
        self.ddconv3x1 = Conv(nIn // 2, nIn // 2, (dkSize, 1), 1,
                              padding=(1 * d, 0), dilation=(d, 1), groups=nIn // 2, bn_acti=True)
        self.ddconv1x3 = Conv(nIn // 2, nIn // 2, (1, dkSize), 1,
                              padding=(0, 1 * d), dilation=(1, d), groups=nIn // 2, bn_acti=True)

        self.bn_relu_2 = BNPReLU(nIn // 2)
        self.conv1x1 = Conv(nIn // 2, nIn, 1, 1, padding=0, bn_acti=False)

    def forward(self, input):
        output = self.bn_relu_1(input)
        output = self.conv3x3(output)

        br1 = self.dconv3x1(output)
        br1 = self.dconv1x3(br1)
        br2 = self.ddconv3x1(output)
        br2 = self.ddconv1x3(br2)

        output = br1 + br2
        output = self.bn_relu_2(output)
        output = self.conv1x1(output)

        return output + input


class DownSamplingBlock(nn.Module):
    def __init__(self, nIn, nOut):
        super().__init__()
        self.nIn = nIn
        self.nOut = nOut

        if self.nIn < self.nOut:
            nConv = nOut - nIn
        else:
            nConv = nOut

        self.conv3x3 = Conv(nIn, nConv, kSize=3, stride=2, padding=1)
        self.max_pool = nn.MaxPool2d(2, stride=2)
        self.bn_prelu = BNPReLU(nOut)

    def forward(self, input):
        output = self.conv3x3(input)

        if self.nIn < self.nOut:
            max_pool = self.max_pool(input)
            output = torch.cat([output, max_pool], 1)

        output = self.bn_prelu(output)

        return output


class InputInjection(nn.Module):
    def __init__(self, ratio):
        super().__init__()
        self.pool = nn.ModuleList()
        for i in range(0, ratio):
            self.pool.append(nn.AvgPool2d(3, stride=2, padding=1))

    def forward(self, input):
        for pool in self.pool:
            input = pool(input)

        return input


class DABNet(nn.Module):
    def __init__(self, num_classes, block_1=3, block_2=6):
        super().__init__()
        self.init_conv = nn.Sequential(
            Conv(3, 32, 3, 2, padding=1, bn_acti=True),
            Conv(32, 32, 3, 1, padding=1, bn_acti=True),
            Conv(32, 32, 3, 1, padding=1, bn_acti=True),
        )

        self.down_1 = InputInjection(1)  # down-sample the image 1 times
        self.down_2 = InputInjection(2)  # down-sample the image 2 times
        self.down_3 = InputInjection(3)  # down-sample the image 3 times

        self.bn_prelu_1 = BNPReLU(32 + 3)

        # DAB Block 1
        self.downsample_1 = DownSamplingBlock(32 + 3, 64)
        self.DAB_Block_1 = nn.Sequential()
        for i in range(0, block_1):
            self.DAB_Block_1.add_module("DAB_Module_1_" + str(i), DABModule(64, d=2))
        self.bn_prelu_2 = BNPReLU(128 + 3)

        # DAB Block 2
        dilation_block_2 = [4, 4, 8, 8, 16, 16]
        self.downsample_2 = DownSamplingBlock(128 + 3, 128)
        self.DAB_Block_2 = nn.Sequential()
        for i in range(0, block_2):
            self.DAB_Block_2.add_module("DAB_Module_2_" + str(i),
                                        DABModule(128, d=dilation_block_2[i]))
        self.bn_prelu_3 = BNPReLU(256 + 3)

        self.classifier = nn.Sequential(Conv(259, num_classes, 1, 1, padding=0))

    def forward(self, x):

        output0 = self.init_conv(x)

        down_1 = self.down_1(x)
        down_2 = self.down_2(x)
        down_3 = self.down_3(x)

        output0_cat = self.bn_prelu_1(torch.cat([output0, down_1], 1))

        # DAB Block 1
        output1_0 = self.downsample_1(output0_cat)
        output1 = self.DAB_Block_1(output1_0)
        output1_cat = self.bn_prelu_2(torch.cat([output1, output1_0, down_2], 1))

        # DAB Block 2
        output2_0 = self.downsample_2(output1_cat)
        output2 = self.DAB_Block_2(output2_0)
        output2_cat = self.bn_prelu_3(torch.cat([output2, output2_0, down_3], 1))

        out = self.classifier(output2_cat)
        out = F.interpolate(out, x.size()[2:], mode='bilinear', align_corners=False)
        return out
