# Supplementary material for: A lightweight segmentation network for endoscopic surgical instruments based on edge refinement and efficient self-attention
Source: PeerJ Comput Sci. 2023 Dec 11;9:e1746. doi: 10.7717/peerj-cs.1746 (PMC10803021; doi:10.7717/peerj-cs.1746)
Supplement: Supplemental Information 1 [file peerj-cs-09-1746-s001.zip › seg/model/dense_u_net.py]

from collections import OrderedDict

import torch
from torch import nn
from torchvision.models.densenet import DenseNet, _Transition, _load_state_dict, DenseNet121_Weights


class _DenseUNetEncoder(DenseNet):
    def __init__(self, skip_connections, growth_rate, block_config, num_init_features, bn_size, drop_rate, downsample):
        super(_DenseUNetEncoder, self).__init__(growth_rate, block_config, num_init_features, bn_size, drop_rate)

        self.skip_connections = skip_connections

        # remove last norm, classifier
        features = OrderedDict(list(self.features.named_children())[:-1])
        delattr(self, 'classifier')
        if not downsample:
            features['conv0'].stride = 1
            del features['pool0']
        self.features = nn.Sequential(features)

        for module in self.features.modules():
            if isinstance(module, nn.AvgPool2d):
                module.register_forward_hook(lambda _, input_, output: self.skip_connections.append(input_[0]))

    def forward(self, x):
        return self.features(x)


class _DenseUNetDecoder(DenseNet):
    def __init__(self, skip_connections, growth_rate, block_config, num_init_features, bn_size, drop_rate, up_sample):
        super(_DenseUNetDecoder, self).__init__(growth_rate, block_config, num_init_features, bn_size, drop_rate)

        self.skip_connections = skip_connections
        self.up_sample = up_sample

        # remove conv0, norm0, relu0, pool0, last dense_block, last norm, classifier
        features = list(self.features.named_children())[4:-2]
        delattr(self, 'classifier')

        num_features = num_init_features
        num_features_list = []
        for i, num_layers in enumerate(block_config):
            num_input_features = num_features + num_layers * growth_rate
            num_output_features = num_features // 2
            num_features_list.append((num_input_features, num_output_features))
            num_features = num_input_features // 2

        for i in range(len(features)):
            name, module = features[i]
            if isinstance(module, _Transition):
                num_input_features, num_output_features = num_features_list.pop(1)
                features[i] = (name, _TransitionUp(num_input_features, num_output_features, skip_connections))

        features.reverse()

        self.features = nn.Sequential(OrderedDict(features))

        num_input_features, _ = num_features_list.pop(0)  # num_features_list.pop(0)

        if up_sample:
            self.features.add_module('upsample0', nn.Upsample(scale_factor=4, mode='bilinear'))
        self.features.add_module('norm0', nn.BatchNorm2d(num_input_features))
        self.features.add_module('relu0', nn.ReLU(inplace=True))
        self.features.add_module('conv0', nn.Conv2d(num_input_features, num_init_features,
                                                    kernel_size=(1, 1), stride=(1, 1), bias=False))
        self.features.add_module('norm1', nn.BatchNorm2d(num_init_features))

    def forward(self, x):
        return self.features(x)


class _Concatenate(nn.Module):
    def __init__(self, skip_connections):
        super(_Concatenate, self).__init__()
        self.skip_connections = skip_connections

    def forward(self, x):
        return torch.cat([x, self.skip_connections.pop()], 1)


class _TransitionUp(nn.Sequential):
    def __init__(self, num_input_features, num_output_features, skip_connections):
        super(_TransitionUp, self).__init__()

        self.add_module('norm1', nn.BatchNorm2d(num_input_features))
        self.add_module('relu1', nn.ReLU(inplace=True))
        self.add_module('conv1', nn.Conv2d(num_input_features, num_output_features * 2,
                                           kernel_size=(1, 1), stride=(1, 1), bias=False))

        self.add_module('upsample', nn.Upsample(scale_factor=2, mode='bilinear'))
        self.add_module('cat', _Concatenate(skip_connections))
        self.add_module('norm2', nn.BatchNorm2d(num_output_features * 4))
        self.add_module('relu2', nn.ReLU(inplace=True))
        self.add_module('conv2', nn.Conv2d(num_output_features * 4, num_output_features,
                                           kernel_size=(1, 1), stride=(1, 1), bias=False))


class DenseUNet(nn.Module):
    def __init__(self, n_classes, growth_rate=32, block_config=(6, 12, 24, 16), num_init_features=64, bn_size=4,
                 drop_rate=0, down_sample=False, pretrained=True, progress=None):
        super(DenseUNet, self).__init__()
        self.skip_connections = []
        self.encoder = _DenseUNetEncoder(self.skip_connections, growth_rate, block_config, num_init_features, bn_size,
                                         drop_rate, down_sample)
        self.decoder = _DenseUNetDecoder(self.skip_connections, growth_rate, block_config, num_init_features, bn_size,
                                         drop_rate, down_sample)
        self.classifier = nn.Conv2d(num_init_features, n_classes, kernel_size=(1, 1), stride=(1, 1), bias=True)
        self.softmax = nn.Softmax(dim=1)

        self.encoder._load_state_dict = self.encoder.load_state_dict
        self.encoder.load_state_dict = lambda state_dict: self.encoder._load_state_dict(state_dict, strict=False)
        if pretrained:
            weights = DenseNet121_Weights.IMAGENET1K_V1
            _load_state_dict(self.encoder, weights, progress)
        self.encoder.load_state_dict = lambda state_dict: self.encoder._load_state_dict(state_dict, strict=True)

    def forward(self, x):
        x = self.encoder(x)
        x = self.decoder(x)
        y = self.classifier(x)
        return self.softmax(y)
