# Supplementary material for: A lightweight segmentation network for endoscopic surgical instruments based on edge refinement and efficient self-attention
Source: PeerJ Comput Sci. 2023 Dec 11;9:e1746. doi: 10.7717/peerj-cs.1746 (PMC10803021; doi:10.7717/peerj-cs.1746)
Supplement: Supplemental Information 1 [file peerj-cs-09-1746-s001.zip › seg/model/FPENet.py]

import torch
import torch.nn as nn
import torch.nn.functional as F


def conv3x3(in_planes, out_planes, stride=1, padding=1, dilation=1, groups=1, bias=False):
    """3x3 convolution with padding"""
    return nn.Conv2d(in_planes, out_planes, kernel_size=3, stride=stride,
                     padding=padding, dilation=dilation, groups=groups, bias=bias)


def conv1x1(in_planes, out_planes, stride=1, bias=False):
    """1x1 convolution"""
    return nn.Conv2d(in_planes, out_planes, kernel_size=1, stride=stride, bias=bias)


class SEModule(nn.Module):
    def __init__(self, channels, reduction=16):
        super(SEModule, self).__init__()
        self.avg_pool = nn.AdaptiveAvgPool2d(1)
        self.fc1 = nn.Conv2d(channels, channels // reduction, kernel_size=1, padding=0)
        self.relu = nn.ReLU(inplace=True)
        self.fc2 = nn.Conv2d(channels // reduction, channels, kernel_size=1, padding=0)
        self.sigmoid = nn.Sigmoid()

    def forward(self, input):
        x = self.avg_pool(input)
        x = self.fc1(x)
        x = self.relu(x)
        x = self.fc2(x)
        x = self.sigmoid(x)
        return input * x


class FPEBlock(nn.Module):

    def __init__(self, inplanes, outplanes, dilat, downsample=None, stride=1, t=1, scales=4, se=False, norm_layer=None):
        super(FPEBlock, self).__init__()
        if inplanes % scales != 0:
            raise ValueError('Planes must be divisible by scales')
        if norm_layer is None:
            norm_layer = nn.BatchNorm2d
        bottleneck_planes = inplanes * t
        self.conv1 = conv1x1(inplanes, bottleneck_planes, stride)
        self.bn1 = norm_layer(bottleneck_planes)
        self.conv2 = nn.ModuleList([conv3x3(bottleneck_planes // scales, bottleneck_planes // scales,
                                            groups=(bottleneck_planes // scales), dilation=dilat[i],
                                            padding=1 * dilat[i]) for i in range(scales)])
        self.bn2 = nn.ModuleList([norm_layer(bottleneck_planes // scales) for _ in range(scales)])
        self.conv3 = conv1x1(bottleneck_planes, outplanes)
        self.bn3 = norm_layer(outplanes)
        self.relu = nn.ReLU(inplace=True)
        self.se = SEModule(outplanes) if se else None
        self.downsample = downsample
        self.stride = stride
        self.scales = scales

    def forward(self, x):
        identity = x

        out = self.conv1(x)
        out = self.bn1(out)
        out = self.relu(out)

        xs = torch.chunk(out, self.scales, 1)
        ys = []
        for s in range(self.scales):
            if s == 0:
                ys.append(self.relu(self.bn2[s](self.conv2[s](xs[s]))))
            else:
                ys.append(self.relu(self.bn2[s](self.conv2[s](xs[s] + ys[-1]))))
        out = torch.cat(ys, 1)

        out = self.conv3(out)
        out = self.bn3(out)

        if self.se is not None:
            out = self.se(out)

        if self.downsample is not None:
            identity = self.downsample(identity)

        out += identity
        out = self.relu(out)

        return out


class MEUModule(nn.Module):
    def __init__(self, channels_high, channels_low, channel_out):
        super(MEUModule, self).__init__()

        self.conv1x1_low = nn.Conv2d(channels_low, channel_out, kernel_size=1, bias=False)
        self.bn_low = nn.BatchNorm2d(channel_out)
        self.sa_conv = nn.Conv2d(1, 1, kernel_size=1, bias=False)

        self.conv1x1_high = nn.Conv2d(channels_high, channel_out, kernel_size=1, bias=False)
        self.bn_high = nn.BatchNorm2d(channel_out)
        self.avg_pool = nn.AdaptiveAvgPool2d(1)
        self.ca_conv = nn.Conv2d(channel_out, channel_out, kernel_size=1, bias=False)

        self.sa_sigmoid = nn.Sigmoid()
        self.ca_sigmoid = nn.Sigmoid()
        self.relu = nn.ReLU(inplace=True)

    def forward(self, fms_high, fms_low):
        """
        :param fms_high:  High level Feature map. Tensor.
        :param fms_low: Low level Feature map. Tensor.
        """
        _, _, h, w = fms_low.shape

        #
        fms_low = self.conv1x1_low(fms_low)
        fms_low = self.bn_low(fms_low)
        sa_avg_out = self.sa_sigmoid(self.sa_conv(torch.mean(fms_low, dim=1, keepdim=True)))

        #
        fms_high = self.conv1x1_high(fms_high)
        fms_high = self.bn_high(fms_high)
        ca_avg_out = self.ca_sigmoid(self.relu(self.ca_conv(self.avg_pool(fms_high))))

        #
        fms_high_up = F.interpolate(fms_high, size=(h, w), mode='bilinear', align_corners=True)
        fms_sa_att = sa_avg_out * fms_high_up
        #
        fms_ca_att = ca_avg_out * fms_low

        out = fms_ca_att + fms_sa_att

        return out


class FPENet(nn.Module):
    # def __init__(self, num_classes, zero_init_residual=False,
    def __init__(self, num_classes , zero_init_residual=False,
                 width=16, scales=4, se=False, norm_layer=None):
        super(FPENet, self).__init__()
        if norm_layer is None:
            norm_layer = nn.BatchNorm2d
        outplanes = [int(width * 2 ** i) for i in range(3)]  # planes=[16,32,64]

        self.block_num = [1, 3, 9]
        self.dilation = [1, 2, 4, 8]

        self.inplanes = outplanes[0]
        self.conv1 = nn.Conv2d(3, outplanes[0], kernel_size=3, stride=2, padding=1, bias=False)
        self.bn1 = norm_layer(outplanes[0])
        self.relu = nn.ReLU(inplace=True)
        self.layer1 = self._make_layer(FPEBlock, outplanes[0], self.block_num[0], dilation=self.dilation,
                                       stride=1, t=1, scales=scales, se=se, norm_layer=norm_layer)
        self.layer2 = self._make_layer(FPEBlock, outplanes[1], self.block_num[1], dilation=self.dilation,
                                       stride=2, t=4, scales=scales, se=se, norm_layer=norm_layer)
        self.layer3 = self._make_layer(FPEBlock, outplanes[2], self.block_num[2], dilation=self.dilation,
                                       stride=2, t=4, scales=scales, se=se, norm_layer=norm_layer)
        self.meu1 = MEUModule(64, 32, 64)
        self.meu2 = MEUModule(64, 16, 32)

        # Projection layer
        self.project_layer = nn.Conv2d(32, num_classes, kernel_size=1)

        for m in self.modules():
            if isinstance(m, nn.Conv2d):
                nn.init.xavier_uniform_(m.weight)
            elif isinstance(m, (nn.BatchNorm2d, nn.GroupNorm)):
                nn.init.constant_(m.weight, 1)
                nn.init.constant_(m.bias, 0)

        # Zero-initialize the last BN in each residual branch,
        # so that the residual branch starts with zeros, and each residual block behaves like an identity.
        # This improves the model by 0.2~0.3% according to https://arxiv.org/abs/1706.02677
        if zero_init_residual:
            for m in self.modules():
                if isinstance(m, FPEBlock):
                    nn.init.constant_(m.bn3.weight, 0)

    def _make_layer(self, block, planes, blocks, dilation, stride=1, t=1, scales=4, se=False, norm_layer=None):
        if norm_layer is None:
            norm_layer = nn.BatchNorm2d
        downsample = None
        if stride != 1 or self.inplanes != planes:
            downsample = nn.Sequential(
                conv1x1(self.inplanes, planes, stride),
                norm_layer(planes),
            )

        layers = []
        layers.append(
            block(self.inplanes, planes, dilat=dilation, downsample=downsample, stride=stride, t=t, scales=scales,
                  se=se,
                  norm_layer=norm_layer))
        self.inplanes = planes
        for _ in range(1, blocks):
            layers.append(block(self.inplanes, planes, dilat=dilation, scales=scales, se=se, norm_layer=norm_layer))

        return nn.Sequential(*layers)

    def forward(self, x):
        ## stage 1
        x = self.conv1(x)
        x = self.bn1(x)
        x = self.relu(x)
        x_1 = self.layer1(x)

        ## stage 2
        x_2_0 = self.layer2[0](x_1)
        x_2_1 = self.layer2[1](x_2_0)
        x_2_2 = self.layer2[2](x_2_1)
        x_2 = x_2_0 + x_2_2

        ## stage 3
        x_3_0 = self.layer3[0](x_2)
        x_3_1 = self.layer3[1](x_3_0)
        x_3_2 = self.layer3[2](x_3_1)
        x_3_3 = self.layer3[3](x_3_2)
        x_3_4 = self.layer3[4](x_3_3)
        x_3_5 = self.layer3[5](x_3_4)
        x_3_6 = self.layer3[6](x_3_5)
        x_3_7 = self.layer3[7](x_3_6)
        x_3_8 = self.layer3[8](x_3_7)
        x_3 = x_3_0 + x_3_8

        x2 = self.meu1(x_3, x_2)
        x1 = self.meu2(x2, x_1)
        output = self.project_layer(x1)
        output = F.interpolate(output, scale_factor=2, mode='bilinear', align_corners=True)
        return output
