# Supplementary material for: A lightweight segmentation network for endoscopic surgical instruments based on edge refinement and efficient self-attention
Source: PeerJ Comput Sci. 2023 Dec 11;9:e1746. doi: 10.7717/peerj-cs.1746 (PMC10803021; doi:10.7717/peerj-cs.1746)
Supplement: Supplemental Information 1 [file peerj-cs-09-1746-s001.zip › seg/model/gc_net.py]

import torch.nn as nn
import torch.nn.functional as func
from torchvision.models import resnet18, ResNet18_Weights
from ..lmsc.modules import init_weight


class _GlobalConvModule(nn.Module):
    def __init__(self, inplanes, planes, ks=7):
        super(_GlobalConvModule, self).__init__()
        self.conv_l1 = nn.Conv2d(inplanes, planes, kernel_size=(ks, 1), padding=(ks // 2, 0))

        self.conv_l2 = nn.Conv2d(planes, planes, kernel_size=(1, ks), padding=(0, ks // 2))
        self.conv_r1 = nn.Conv2d(inplanes, planes, kernel_size=(1, ks), padding=(0, ks // 2))
        self.conv_r2 = nn.Conv2d(planes, planes, kernel_size=(ks, 1), padding=(ks // 2, 0))

    def forward(self, x):
        x_l = self.conv_l1(x)
        x_l = self.conv_l2(x_l)

        x_r = self.conv_r1(x)
        x_r = self.conv_r2(x_r)

        x = x_l + x_r

        return x


class _Refine(nn.Module):
    def __init__(self, planes):
        super(_Refine, self).__init__()
        self.bn = nn.BatchNorm2d(planes)
        self.relu = nn.ReLU(inplace=True)
        self.conv1 = nn.Conv2d(planes, planes, kernel_size=(3, 3), padding=1)
        self.conv2 = nn.Conv2d(planes, planes, kernel_size=(3, 3), padding=1)

    def forward(self, x):
        residual = x
        x = self.bn(x)
        x = self.relu(x)
        x = self.conv1(x)
        x = self.bn(x)
        x = self.relu(x)
        x = self.conv2(x)

        out = residual + x
        return out


class GCNet(nn.Module):
    def __init__(self, num_classes, pretrained=False):
        super(GCNet, self).__init__()

        self.num_classes = num_classes

        weights = None
        if pretrained:
            weights = ResNet18_Weights.IMAGENET1K_V1
        resnet = resnet18(weights=weights)

        self.conv1 = resnet.conv1
        self.bn0 = resnet.bn1
        self.relu = resnet.relu
        self.maxpool = resnet.maxpool

        self.layer1 = resnet.layer1
        self.layer2 = resnet.layer2
        self.layer3 = resnet.layer3
        self.layer4 = resnet.layer4

        self.gcn1 = _GlobalConvModule(512, self.num_classes)
        self.gcn2 = _GlobalConvModule(256, self.num_classes)
        self.gcn3 = _GlobalConvModule(128, self.num_classes)
        self.gcn4 = _GlobalConvModule(64, self.num_classes)
        self.gcn5 = _GlobalConvModule(64, self.num_classes)

        self.refine1 = _Refine(self.num_classes)
        self.refine2 = _Refine(self.num_classes)
        self.refine3 = _Refine(self.num_classes)
        self.refine4 = _Refine(self.num_classes)
        self.refine5 = _Refine(self.num_classes)
        self.refine6 = _Refine(self.num_classes)
        self.refine7 = _Refine(self.num_classes)
        self.refine8 = _Refine(self.num_classes)
        self.refine9 = _Refine(self.num_classes)
        self.refine10 = _Refine(self.num_classes)

        self.out0 = self._classifier(2048)
        self.out1 = self._classifier(1024)
        self.out2 = self._classifier(512)
        self.out_e = self._classifier(256)
        self.out3 = self._classifier(64)
        self.out4 = self._classifier(64)
        self.out5 = self._classifier(32)

        self.transformer = nn.Conv2d(256, 64, kernel_size=(1, 1))
        init_weight(self.modules())

    def _classifier(self, inplanes):
        return nn.Sequential(
            nn.Conv2d(inplanes, inplanes, (3, 3), padding=1, bias=False),
            nn.BatchNorm2d(inplanes // 2),
            nn.ReLU(inplace=True),
            nn.Dropout(.1),
            nn.Conv2d(inplanes // 2, self.num_classes, (1, 1)),
        )

    def forward(self, x):
        x1 = x
        x = self.conv1(x)
        x = self.bn0(x)
        x = self.relu(x)
        conv_x = x
        x = self.maxpool(x)
        pool_x = x

        fm1 = self.layer1(x)
        fm2 = self.layer2(fm1)
        fm3 = self.layer3(fm2)
        fm4 = self.layer4(fm3)

        gcfm1 = self.refine1(self.gcn1(fm4))
        gcfm2 = self.refine2(self.gcn2(fm3))
        gcfm3 = self.refine3(self.gcn3(fm2))
        gcfm4 = self.refine4(self.gcn4(pool_x))
        gcfm5 = self.refine5(self.gcn5(conv_x))

        fs1 = self.refine6(func.interpolate(gcfm1, fm3.size()[2:], mode="bilinear") + gcfm2)
        fs2 = self.refine7(func.interpolate(fs1, fm2.size()[2:], mode="bilinear") + gcfm3)
        fs3 = self.refine8(func.interpolate(fs2, pool_x.size()[2:], mode="bilinear") + gcfm4)
        fs4 = self.refine9(func.interpolate(fs3, conv_x.size()[2:], mode="bilinear") + gcfm5)
        out = self.refine10(func.interpolate(fs4, x1.size()[2:], mode="bilinear"))

        return out
