# Supplementary material for: A lightweight segmentation network for endoscopic surgical instruments based on edge refinement and efficient self-attention
Source: PeerJ Comput Sci. 2023 Dec 11;9:e1746. doi: 10.7717/peerj-cs.1746 (PMC10803021; doi:10.7717/peerj-cs.1746)
Supplement: Supplemental Information 1 [file peerj-cs-09-1746-s001.zip › seg/model/psp_net.py]

import torch
import torch.nn.functional as F
from torch import nn
from torchvision.models import resnet18, ResNet18_Weights

from seg.utils.misc import initialize_weights


class _PyramidPoolingModule(nn.Module):
    def __init__(self, in_dim, reduction_dim, setting):
        super(_PyramidPoolingModule, self).__init__()
        self.features = []
        for s in setting:
            self.features.append(nn.Sequential(
                nn.AdaptiveAvgPool2d(s),
                nn.Conv2d(in_dim, reduction_dim, kernel_size=(1, 1), bias=False),
                nn.BatchNorm2d(reduction_dim, momentum=.95),
                nn.ReLU(inplace=True)
            ))
        self.features = nn.ModuleList(self.features)

    def forward(self, x):
        x_size = x.size()
        out = [x]
        for f in self.features:
            out.append(F.interpolate(f(x), x_size[2:], mode='bilinear'))
        out = torch.cat(out, 1)
        return out


class PSPNet(nn.Module):
    def __init__(self, num_classes, pretrained=False):
        super(PSPNet, self).__init__()
        weight = None
        if pretrained:
            weight = ResNet18_Weights.IMAGENET1K_V1
        resnet = resnet18(weights=weight)
        self.layer0 = nn.Sequential(resnet.conv1, resnet.bn1, resnet.relu, resnet.maxpool)
        self.layer1, self.layer2, self.layer3, self.layer4 = resnet.layer1, resnet.layer2, resnet.layer3, resnet.layer4

        for n, m in self.layer3.named_modules():
            if 'conv2' in n:
                m.dilation, m.padding, m.stride = (2, 2), (2, 2), (1, 1)
            if 'downsample.0' in n:
                m.stride = (1, 1)
            if 'conv1' in n:
                m.stride = (1, 1)
        for n, m in self.layer4.named_modules():
            if 'conv2' in n:
                m.dilation, m.padding, m.stride = (4, 4), (4, 4), (1, 1)
            if 'downsample.0' in n:
                m.stride = (1, 1)
            if 'conv1' in n:
                m.stride = (1, 1)

        self.ppm = _PyramidPoolingModule(512, 512, (1, 2, 3, 6))
        self.final = nn.Sequential(
            nn.Conv2d(2560, 512, kernel_size=(3, 3), padding=1, bias=False),
            nn.BatchNorm2d(512, momentum=.95),
            nn.ReLU(inplace=True),
            nn.Dropout(0.1),
            nn.Conv2d(512, num_classes, kernel_size=(1, 1))
        )

        if self.training:
            self.aux = nn.Sequential(
                nn.Conv2d(256, 128, kernel_size=(3, 3), padding=1, bias=False),
                nn.BatchNorm2d(128),
                nn.ReLU(inplace=True),
                nn.Dropout2d(0.1),
                nn.Conv2d(128, num_classes, kernel_size=(1, 1))
            )
            initialize_weights(self.aux)

        initialize_weights(self.ppm, self.final)

    def forward(self, x):
        x_size = x.size()
        x = self.layer0(x)
        x = self.layer1(x)
        x = self.layer2(x)
        x = self.layer3(x)
        aux = None
        if self.training:
            aux = self.aux(x)
        x = self.layer4(x)
        x = self.ppm(x)
        x = self.final(x)
        if self.training:
            return F.interpolate(x, x_size[2:], mode='bilinear'), \
                   F.interpolate(aux, x_size[2:], mode='bilinear')
        return F.interpolate(x, x_size[2:], mode='bilinear')
