# Supplementary material for: A lightweight segmentation network for endoscopic surgical instruments based on edge refinement and efficient self-attention
Source: PeerJ Comput Sci. 2023 Dec 11;9:e1746. doi: 10.7717/peerj-cs.1746 (PMC10803021; doi:10.7717/peerj-cs.1746)
Supplement: Supplemental Information 1 [file peerj-cs-09-1746-s001.zip › seg/model/seg_former.py]

from functools import partial
from math import sqrt

import torch
from einops import rearrange
from torch import nn, einsum
import torch.nn.functional as func


def _cast_tuple(val, depth):
    return val if isinstance(val, tuple) else (val,) * depth


class _DsConv2d(nn.Module):
    def __init__(self, dim_in, dim_out, kernel_size, padding, stride=1, bias=True):
        super().__init__()
        self.net = nn.Sequential(
            nn.Conv2d(dim_in, dim_in, kernel_size=kernel_size,
                      padding=padding, groups=dim_in, stride=(stride, stride), bias=bias),
            nn.Conv2d(dim_in, dim_out, kernel_size=(1, 1), bias=bias)
        )

    def forward(self, x):
        return self.net(x)


class _LayerNorm(nn.Module):
    def __init__(self, dim, eps=1e-5):
        super().__init__()
        self.eps = eps
        self.g = nn.Parameter(torch.ones(1, dim, 1, 1))
        self.b = nn.Parameter(torch.zeros(1, dim, 1, 1))

    def forward(self, x):
        std = torch.var(x, dim=1, unbiased=False, keepdim=True).sqrt()
        mean = torch.mean(x, dim=1, keepdim=True)
        return (x - mean) / (std + self.eps) * self.g + self.b


class _PreNorm(nn.Module):
    def __init__(self, dim, fn):
        super().__init__()
        self.fn = fn
        self.norm = _LayerNorm(dim)

    def forward(self, x):
        return self.fn(self.norm(x))


class _EfficientSelfAttention(nn.Module):
    def __init__(self, dim, heads, reduction_ratio):
        super().__init__()
        self.scale = (dim // heads) ** -0.5
        self.heads = heads

        self.to_q = nn.Conv2d(dim, dim, (1, 1), bias=False)
        self.to_kv = nn.Conv2d(dim, dim * 2, reduction_ratio, stride=reduction_ratio, bias=False)
        self.to_out = nn.Conv2d(dim, dim, (1, 1), bias=False)

    def forward(self, x):
        h, w = x.shape[-2:]
        heads = self.heads

        q, k, v = (self.to_q(x), *self.to_kv(x).chunk(2, dim=1))
        q, k, v = map(lambda t: rearrange(t, 'b (h c) x y -> (b h) (x y) c', h=heads), (q, k, v))

        sim = einsum('b i d, b j d -> b i j', q, k) * self.scale
        attn = sim.softmax(dim=-1)

        out = einsum('b i j, b j d -> b i d', attn, v)
        out = rearrange(out, '(b h) (x y) c -> b (h c) x y', h=heads, x=h, y=w)
        return self.to_out(out)


class _MixFeedForward(nn.Module):
    def __init__(self, dim, expansion_factor):
        super().__init__()
        hidden_dim = dim * expansion_factor
        self.net = nn.Sequential(
            nn.Conv2d(dim, hidden_dim, (1, 1)),
            _DsConv2d(hidden_dim, hidden_dim, 3, padding=1),
            nn.GELU(),
            nn.Conv2d(hidden_dim, dim, (1, 1))
        )

    def forward(self, x):
        return self.net(x)


class _MiT(nn.Module):
    def __init__(self, channels, dims, heads, ff_expansion, reduction_ratio, num_layers):
        super().__init__()
        stage_kernel_stride_pad = ((7, 4, 3), (3, 2, 1), (3, 2, 1), (3, 2, 1))

        dims = (channels, *dims)
        dim_pairs = list(zip(dims[:-1], dims[1:]))

        self.stages = nn.ModuleList([])

        for (dim_in, dim_out), (kernel, stride, padding), num_layers, ff_expansion, heads, reduction_ratio in zip(
                dim_pairs, stage_kernel_stride_pad, num_layers, ff_expansion, heads, reduction_ratio):
            get_overlap_patches = nn.Unfold(kernel, stride=stride, padding=padding)
            overlap_patch_embed = nn.Conv2d(dim_in * kernel ** 2, dim_out, (1, 1))

            layers = nn.ModuleList([])

            for _ in range(num_layers):
                layers.append(nn.ModuleList([
                    _PreNorm(dim_out, _EfficientSelfAttention(dim=dim_out, heads=heads,
                                                              reduction_ratio=reduction_ratio)),
                    _PreNorm(dim_out, _MixFeedForward(dim=dim_out, expansion_factor=ff_expansion)),
                ]))

            self.stages.append(nn.ModuleList([
                get_overlap_patches,
                overlap_patch_embed,
                layers
            ]))

    def forward(self, x, return_layer_outputs=False):
        h, w = x.shape[-2:]

        layer_outputs = []
        for (get_overlap_patches, overlap_embed, layers) in self.stages:
            x = get_overlap_patches(x)

            num_patches = x.shape[-1]
            ratio = int(sqrt((h * w) / num_patches))
            x = rearrange(x, 'b c (h w) -> b c h w', h=h // ratio)

            x = overlap_embed(x)
            for (attn, ff) in layers:
                x = attn(x) + x
                x = ff(x) + x

            layer_outputs.append(x)

        ret = x if not return_layer_outputs else layer_outputs
        return ret


class SegFormer(nn.Module):
    def __init__(
            self,
            num_classes,
            dims=(32, 64, 160, 256),
            heads=(1, 2, 5, 8),
            ff_expansion=(8, 8, 4, 4),
            reduction_ratio=(8, 4, 2, 1),
            num_layers=2,
            channels=3,
            decoder_dim=256
    ):
        super().__init__()
        dims, heads, ff_expansion, reduction_ratio, num_layers = map(partial(_cast_tuple, depth=4), (
            dims, heads, ff_expansion, reduction_ratio, num_layers))
        assert all([*map(lambda t: len(t) == 4, (dims, heads, ff_expansion, reduction_ratio,
                                                 num_layers))]), 'only four stages are allowed, all keyword' \
                                                                 ' arguments must be either a single value or' \
                                                                 ' a tuple of 4 values '

        self.mit = _MiT(
            channels=channels,
            dims=dims,
            heads=heads,
            ff_expansion=ff_expansion,
            reduction_ratio=reduction_ratio,
            num_layers=num_layers
        )

        self.to_fused = nn.ModuleList([nn.Sequential(
            nn.Conv2d(dim, decoder_dim, (1, 1)),
            nn.Upsample(scale_factor=2 ** i)
        ) for i, dim in enumerate(dims)])

        self.to_segmentation = nn.Sequential(
            nn.Conv2d(4 * decoder_dim, decoder_dim, (1, 1)),
            nn.Conv2d(decoder_dim, num_classes, (1, 1)),
        )

    def forward(self, x):
        _, _, _, in_size = x.shape
        layer_outputs = self.mit(x, return_layer_outputs=True)

        fused = [to_fused(output) for output, to_fused in zip(layer_outputs, self.to_fused)]
        fused = torch.cat(fused, dim=1)
        fused = self.to_segmentation(fused)
        return func.interpolate(fused, in_size, mode="bilinear")
