# Supplementary material for: A lightweight segmentation network for endoscopic surgical instruments based on edge refinement and efficient self-attention
Source: PeerJ Comput Sci. 2023 Dec 11;9:e1746. doi: 10.7717/peerj-cs.1746 (PMC10803021; doi:10.7717/peerj-cs.1746)
Supplement: Supplemental Information 1 [file peerj-cs-09-1746-s001.zip › seg/model/trans_u_net.py]

import torch
import torch.nn as nn
import numpy as np
from einops import rearrange, repeat


class _EncoderBottleneck(nn.Module):
    def __init__(self, in_channels, out_channels, stride=1, base_width=64):
        super().__init__()

        self.downsample = nn.Sequential(
            nn.Conv2d(in_channels, out_channels, kernel_size=(1, 1), stride=(stride, stride), bias=False),
            nn.BatchNorm2d(out_channels)
        )

        width = int(out_channels * (base_width / 64))

        self.conv1 = nn.Conv2d(in_channels, width, kernel_size=(1, 1), stride=(1, 1), bias=False)
        self.norm1 = nn.BatchNorm2d(width)

        self.conv2 = nn.Conv2d(width, width, kernel_size=(3, 3), stride=(2, 2),
                               groups=1, padding=1, dilation=(1, 1), bias=False)
        self.norm2 = nn.BatchNorm2d(width)

        self.conv3 = nn.Conv2d(width, out_channels, kernel_size=(1, 1), stride=(1, 1), bias=False)
        self.norm3 = nn.BatchNorm2d(out_channels)

        self.relu = nn.ReLU(inplace=True)

    def forward(self, x):
        x_down = self.downsample(x)

        x = self.conv1(x)
        x = self.norm1(x)
        x = self.relu(x)

        x = self.conv2(x)
        x = self.norm2(x)
        x = self.relu(x)

        x = self.conv3(x)
        x = self.norm3(x)
        x = x + x_down
        return self.relu(x)


class _DecoderBottleneck(nn.Module):
    def __init__(self, in_channels, out_channels, scale_factor=2):
        super().__init__()

        self.up_sample = nn.Upsample(scale_factor=scale_factor, mode='bilinear', align_corners=True)
        self.layer = nn.Sequential(
            nn.Conv2d(in_channels, out_channels, kernel_size=(3, 3), stride=(1, 1), padding=1),
            nn.BatchNorm2d(out_channels),
            nn.ReLU(inplace=True),
            nn.Conv2d(out_channels, out_channels, kernel_size=(3, 3), stride=(1, 1), padding=1),
            nn.BatchNorm2d(out_channels),
            nn.ReLU(inplace=True)
        )

    def forward(self, x, x_concat=None):
        x = self.up_sample(x)

        if x_concat is not None:
            x = torch.cat([x_concat, x], dim=1)

        return self.layer(x)


class _Encoder(nn.Module):
    def __init__(self, img_dim, in_channels, out_channels, head_num, mlp_dim, block_num, patch_dim):
        super().__init__()

        self.conv1 = nn.Conv2d(in_channels, out_channels, kernel_size=(7, 7), stride=(2, 2), padding=3, bias=False)
        self.norm1 = nn.BatchNorm2d(out_channels)
        self.relu = nn.ReLU(inplace=True)

        self.encoder1 = _EncoderBottleneck(out_channels, out_channels * 2, stride=2)
        self.encoder2 = _EncoderBottleneck(out_channels * 2, out_channels * 4, stride=2)
        self.encoder3 = _EncoderBottleneck(out_channels * 4, out_channels * 8, stride=2)

        self.vit_img_dim = img_dim // patch_dim
        self.vit = _ViT(self.vit_img_dim, out_channels * 8, out_channels * 8,
                        head_num, mlp_dim, block_num, patch_dim=1, classification=False)

        self.conv2 = nn.Conv2d(out_channels * 8, 512, kernel_size=(3, 3), stride=(1, 1), padding=1)
        self.norm2 = nn.BatchNorm2d(512)

    def forward(self, x):
        x = self.conv1(x)
        x = self.norm1(x)
        x1 = self.relu(x)

        x2 = self.encoder1(x1)
        x3 = self.encoder2(x2)
        x = self.encoder3(x3)

        x = self.vit(x)
        x = rearrange(x, "b (x y) c -> b c x y", x=self.vit_img_dim, y=self.vit_img_dim)

        x = self.conv2(x)
        x = self.norm2(x)
        x = self.relu(x)

        return x, x1, x2, x3


class _Decoder(nn.Module):
    def __init__(self, out_channels, class_num):
        super().__init__()

        self.decoder1 = _DecoderBottleneck(out_channels * 8, out_channels * 2)
        self.decoder2 = _DecoderBottleneck(out_channels * 4, out_channels)
        self.decoder3 = _DecoderBottleneck(out_channels * 2, int(out_channels * 1 / 2))
        self.decoder4 = _DecoderBottleneck(int(out_channels * 1 / 2), int(out_channels * 1 / 8))

        self.conv1 = nn.Conv2d(int(out_channels * 1 / 8), class_num, kernel_size=(1, 1))

    def forward(self, x, x1, x2, x3):
        x = self.decoder1(x, x3)
        x = self.decoder2(x, x2)
        x = self.decoder3(x, x1)
        x = self.decoder4(x)
        return self.conv1(x)


class TransUNet(nn.Module):
    def __init__(self,
                 num_classes,
                 img_dim=224,
                 in_channels=3,
                 out_channels=128,
                 head_num=4,
                 mlp_dim=512,
                 block_num=8,
                 patch_dim=16):
        super().__init__()

        self.encoder = _Encoder(img_dim, in_channels, out_channels, head_num, mlp_dim, block_num, patch_dim)
        self.decoder = _Decoder(out_channels, num_classes)

    def forward(self, x):
        x, x1, x2, x3 = self.encoder(x)
        return self.decoder(x, x1, x2, x3)


class _MultiHeadAttention(nn.Module):
    def __init__(self, embedding_dim, head_num):
        super().__init__()

        self.head_num = head_num
        self.dk = (embedding_dim // head_num) ** (1 / 2)

        self.qkv_layer = nn.Linear(embedding_dim, embedding_dim * 3, bias=False)
        self.out_attention = nn.Linear(embedding_dim, embedding_dim, bias=False)

    def forward(self, x, mask=None):
        qkv = self.qkv_layer(x)

        query, key, value = tuple(rearrange(qkv, 'b t (d k h ) -> k b h t d ', k=3, h=self.head_num))
        energy = torch.einsum("... i d , ... j d -> ... i j", query, key) * self.dk

        if mask is not None:
            energy = energy.masked_fill(mask, -np.inf)

        attention = torch.softmax(energy, dim=-1)

        x = torch.einsum("... i j , ... j d -> ... i d", attention, value)

        x = rearrange(x, "b h t d -> b t (h d)")
        x = self.out_attention(x)

        return x


class _MLP(nn.Module):
    def __init__(self, embedding_dim, mlp_dim):
        super().__init__()

        self.mlp_layers = nn.Sequential(
            nn.Linear(embedding_dim, mlp_dim),
            nn.GELU(),
            nn.Dropout(0.1),
            nn.Linear(mlp_dim, embedding_dim),
            nn.Dropout(0.1)
        )

    def forward(self, x):
        x = self.mlp_layers(x)

        return x


class _TransformerEncoderBlock(nn.Module):
    def __init__(self, embedding_dim, head_num, mlp_dim):
        super().__init__()

        self.multi_head_attention = _MultiHeadAttention(embedding_dim, head_num)
        self.mlp = _MLP(embedding_dim, mlp_dim)

        self.layer_norm1 = nn.LayerNorm(embedding_dim)
        self.layer_norm2 = nn.LayerNorm(embedding_dim)

        self.dropout = nn.Dropout(0.1)

    def forward(self, x):
        _x = self.multi_head_attention(x)
        _x = self.dropout(_x)
        x = x + _x
        x = self.layer_norm1(x)

        _x = self.mlp(x)
        x = x + _x
        x = self.layer_norm2(x)

        return x


class _TransformerEncoder(nn.Module):
    def __init__(self, embedding_dim, head_num, mlp_dim, block_num=12):
        super().__init__()

        self.layer_blocks = nn.ModuleList(
            [_TransformerEncoderBlock(embedding_dim, head_num, mlp_dim) for _ in range(block_num)])

    def forward(self, x):
        for layer_block in self.layer_blocks:
            x = layer_block(x)

        return x


class _ViT(nn.Module):
    def __init__(self, img_dim, in_channels, embedding_dim, head_num, mlp_dim,
                 block_num, patch_dim, classification=True, num_classes=1):
        super().__init__()

        self.patch_dim = patch_dim
        self.classification = classification
        self.num_tokens = (img_dim // patch_dim) ** 2
        self.token_dim = in_channels * (patch_dim ** 2)

        self.projection = nn.Linear(self.token_dim, embedding_dim)
        self.embedding = nn.Parameter(torch.rand(self.num_tokens + 1, embedding_dim))

        self.cls_token = nn.Parameter(torch.randn(1, 1, embedding_dim))

        self.dropout = nn.Dropout(0.1)

        self.transformer = _TransformerEncoder(embedding_dim, head_num, mlp_dim, block_num)

        if self.classification:
            self.mlp_head = nn.Linear(embedding_dim, num_classes)

    def forward(self, x):
        img_patches = rearrange(x, 'b c (patch_x x) (patch_y y) -> b (x y) (patch_x patch_y c)',
                                patch_x=self.patch_dim, patch_y=self.patch_dim)

        batch_size, tokens, _ = img_patches.shape

        project = self.projection(img_patches)
        token = repeat(self.cls_token, 'b ... -> (b batch_size) ...',
                       batch_size=batch_size)

        patches = torch.cat([token, project], dim=1)
        patches += self.embedding[:tokens + 1, :]

        x = self.dropout(patches)
        x = self.transformer(x)
        x = self.mlp_head(x[:, 0, :]) if self.classification else x[:, 1:, :]

        return x
