# Supplementary material for: A lightweight segmentation network for endoscopic surgical instruments based on edge refinement and efficient self-attention
Source: PeerJ Comput Sci. 2023 Dec 11;9:e1746. doi: 10.7717/peerj-cs.1746 (PMC10803021; doi:10.7717/peerj-cs.1746)
Supplement: Supplemental Information 1 [file peerj-cs-09-1746-s001.zip › seg/swin_t_new/H_s.py]

import torch.nn as nn
# from swin_transformer import SwinTransformerBlock
from torchvision.models.swin_transformer import SwinTransformerBlock

BN_MOMENTUM = 0.1


class BasicBlock(nn.Module):
    expansion = 1

    def __init__(self, inplanes, planes, stride=1, downsample=None, dropout_rate=0.2):
        super(BasicBlock, self).__init__()
        self.conv1 = nn.Conv2d(inplanes, planes, kernel_size=(3, 3), stride=(stride, stride), padding=1, bias=False)
        self.bn1 = nn.BatchNorm2d(planes, momentum=BN_MOMENTUM)
        self.relu = nn.ReLU(inplace=True)
        self.conv2 = nn.Conv2d(planes, planes, kernel_size=(3, 3), stride=(stride, stride), padding=1, bias=False)
        self.bn2 = nn.BatchNorm2d(planes, momentum=BN_MOMENTUM)
        self.downsample = downsample
        self.stride = stride
        self.dropout = nn.Dropout(dropout_rate)

    def forward(self, x):
        residual = x

        out = self.conv1(x)
        out = self.bn1(out)
        out = self.relu(out)

        out = self.conv2(out)
        out = self.bn2(out)

        if self.downsample is not None:
            residual = self.downsample(x)

        out += residual
        out = self.relu(out)
        out = self.dropout(out)

        return out


class Bottleneck(nn.Module):
    expansion = 4

    def __init__(self, inplanes, planes, stride=1, downsample=None, dropout_rate=0.2):
        super(Bottleneck, self).__init__()
        self.conv1 = nn.Conv2d(inplanes, planes, kernel_size=(1, 1), bias=False)
        self.bn1 = nn.BatchNorm2d(planes, momentum=BN_MOMENTUM)
        self.conv2 = nn.Conv2d(planes, planes, kernel_size=(3, 3), stride=(stride, stride),
                               padding=1, bias=False)
        self.bn2 = nn.BatchNorm2d(planes, momentum=BN_MOMENTUM)
        self.conv3 = nn.Conv2d(planes, planes * self.expansion, kernel_size=(1, 1),
                               bias=False)
        self.bn3 = nn.BatchNorm2d(planes * self.expansion,
                                  momentum=BN_MOMENTUM)
        self.relu = nn.ReLU(inplace=True)
        self.downsample = downsample
        self.stride = stride
        self.dropout = nn.Dropout(dropout_rate)

    def forward(self, x):
        residual = x

        out = self.conv1(x)
        out = self.bn1(out)
        out = self.relu(out)

        out = self.conv2(out)
        out = self.bn2(out)
        out = self.relu(out)

        out = self.conv3(out)
        out = self.bn3(out)

        if self.downsample is not None:
            residual = self.downsample(x)

        out += residual
        out = self.relu(out)
        out = self.dropout(out)

        return out


class StageModule(nn.Module):
    def __init__(self, input_branches, output_branches, c):
        """
        构建对应stage，即用来融合不同尺度的实现
        :param input_branches: 输入的分支数，每个分支对应一种尺度
        :param output_branches: 输出的分支数
        :param c: 输入的第一个分支通道数
        """
        super().__init__()
        self.input_branches = input_branches
        self.output_branches = output_branches

        self.branches = nn.ModuleList()
        for i in range(self.input_branches):  # 每个分支上都先通过4个BasicBlock
            if i == 0:
                branch = nn.Sequential(
                    BasicBlock(c, c),
                    BasicBlock(c, c),
                    BasicBlock(c, c),
                    BasicBlock(c, c)
                )
            else:
                dim = c * (2 ** i)  # 对应第i个分支的通道数
                num_heads = 3 * (2 ** (i - 1))
                branch = nn.Sequential(
                    SwinTransformerBlock(dim=dim, num_heads=num_heads, window_size=[8, 8], shift_size=[0, 0],
                                         dropout=0.2, attention_dropout=0.2),
                    SwinTransformerBlock(dim=dim, num_heads=num_heads, window_size=[8, 8], shift_size=[0, 0],
                                         dropout=0.2, attention_dropout=0.2),
                    SwinTransformerBlock(dim=dim, num_heads=num_heads, window_size=[8, 8], shift_size=[0, 0],
                                         dropout=0.2, attention_dropout=0.2),
                    SwinTransformerBlock(dim=dim, num_heads=num_heads, window_size=[8, 8], shift_size=[0, 0],
                                         dropout=0.2, attention_dropout=0.2)
                )
            self.branches.append(branch)

        self.fuse_layers = nn.ModuleList()  # 用于融合每个分支上的输出
        for i in range(self.output_branches):
            self.fuse_layers.append(nn.ModuleList())
            for j in range(self.input_branches):
                if i == j:
                    # 当输入、输出为同一个分支时不做任何处理
                    self.fuse_layers[-1].append(nn.Identity())
                elif i < j:
                    # 当输入分支j大于输出分支i时(即输入分支下采样率大于输出分支下采样率)，
                    # 此时需要对输入分支j进行通道调整以及上采样，方便后续相加
                    self.fuse_layers[-1].append(
                        nn.Sequential(
                            nn.Conv2d(c * (2 ** j), c * (2 ** i), kernel_size=(1, 1), stride=(1, 1), bias=False),
                            nn.BatchNorm2d(c * (2 ** i), momentum=BN_MOMENTUM),
                            nn.Upsample(scale_factor=2.0 ** (j - i), mode='nearest')
                        )
                    )
                else:  # i > j
                    # 当输入分支j小于输出分支i时(即输入分支下采样率小于输出分支下采样率)，
                    # 此时需要对输入分支j进行通道调整以及下采样，方便后续相加
                    # 注意，这里每次下采样2x都是通过一个3x3卷积层实现的，4x就是两个，8x就是三个，总共i-j个
                    ops = []
                    # 前i-j-1个卷积层不用变通道，只进行下采样
                    for k in range(i - j - 1):
                        ops.append(
                            nn.Sequential(
                                nn.Conv2d(c * (2 ** j), c * (2 ** j), kernel_size=(3, 3), stride=(2, 2), padding=1,
                                          bias=False),
                                nn.BatchNorm2d(c * (2 ** j), momentum=BN_MOMENTUM),
                                nn.ReLU(inplace=True)
                            )
                        )
                    # 最后一个卷积层不仅要调整通道，还要进行下采样
                    ops.append(
                        nn.Sequential(
                            nn.Conv2d(c * (2 ** j), c * (2 ** i), kernel_size=(3, 3), stride=(2, 2), padding=1,
                                      bias=False),
                            nn.BatchNorm2d(c * (2 ** i), momentum=BN_MOMENTUM)
                        )
                    )
                    self.fuse_layers[-1].append(nn.Sequential(*ops))

        self.relu = nn.ReLU(inplace=True)

    def forward(self, x):
        for i in range(len(x)):
            if i != 0:
                x[i] = x[i].permute(0, 2, 3, 1)  # B, H, W, C

        # 每个分支通过对应的block
        x = [branch(xi) for branch, xi in zip(self.branches, x)]

        for i in range(len(x)):
            if i != 0:
                x[i] = x[i].permute(0, 3, 2, 1)  # B, C，W，H

        # 接着融合不同尺寸信息
        x_fused = []
        for i in range(len(self.fuse_layers)):
            x_fused.append(
                self.relu(
                    sum([self.fuse_layers[i][j](x[j]) for j in range(len(self.branches))])
                )
            )

        return x_fused


class H_S_Net(nn.Module):
    def __init__(self, base_channel: int = 30, num_joints: int = 2):
        super().__init__()
        # Stem
        self.conv1 = nn.Conv2d(3, 64, kernel_size=(3, 3), stride=(2, 2), padding=1, bias=False)
        self.bn1 = nn.BatchNorm2d(64, momentum=BN_MOMENTUM)
        # self.conv2 = nn.Conv2d(64, 64, kernel_size=(3, 3), stride=(2, 2), padding=1, bias=False)
        # self.bn2 = nn.BatchNorm2d(64, momentum=BN_MOMENTUM)
        self.relu = nn.ReLU(inplace=True)

        # Stage1
        downsample = nn.Sequential(
            nn.Conv2d(64, 256, kernel_size=(1, 1), stride=(1, 1), bias=False),
            nn.BatchNorm2d(256, momentum=BN_MOMENTUM)
        )
        self.layer1 = nn.Sequential(
            Bottleneck(64, 64, downsample=downsample),
            Bottleneck(256, 64),
            Bottleneck(256, 64),
            Bottleneck(256, 64)
        )

        self.transition1 = nn.ModuleList([
            nn.Sequential(
                nn.Conv2d(256, base_channel, kernel_size=(3, 3), stride=(1, 1), padding=1, bias=False),
                nn.BatchNorm2d(base_channel, momentum=BN_MOMENTUM),
                nn.ReLU(inplace=True)
            ),
            nn.Sequential(
                nn.Sequential(  # 这里又使用一次Sequential是为了适配原项目中提供的权重
                    nn.Conv2d(256, base_channel * 2, kernel_size=(3, 3), stride=(2, 2), padding=1, bias=False),
                    nn.BatchNorm2d(base_channel * 2, momentum=BN_MOMENTUM),
                    nn.ReLU(inplace=True)
                )
            )
        ])

        # Stage2
        self.stage2 = nn.Sequential(
            StageModule(input_branches=2, output_branches=2, c=base_channel)
        )

        # transition2
        self.transition2 = nn.ModuleList([
            nn.Identity(),  # None,  - Used in place of "None" because it is callable
            nn.Identity(),  # None,  - Used in place of "None" because it is callable
            nn.Sequential(
                nn.Sequential(
                    nn.Conv2d(base_channel * 2, base_channel * 4, kernel_size=(3, 3), stride=(2, 2), padding=1,
                              bias=False),
                    nn.BatchNorm2d(base_channel * 4, momentum=BN_MOMENTUM),
                    nn.ReLU(inplace=True)
                )
            )
        ])

        # Stage3
        self.stage3 = nn.Sequential(
            StageModule(input_branches=3, output_branches=3, c=base_channel),
            StageModule(input_branches=3, output_branches=3, c=base_channel),
            StageModule(input_branches=3, output_branches=3, c=base_channel),
            StageModule(input_branches=3, output_branches=3, c=base_channel)
        )

        # transition3
        self.transition3 = nn.ModuleList([
            nn.Identity(),  # None,  - Used in place of "None" because it is callable
            nn.Identity(),  # None,  - Used in place of "None" because it is callable
            nn.Identity(),  # None,  - Used in place of "None" because it is callable
            nn.Sequential(
                nn.Sequential(
                    nn.Conv2d(base_channel * 4, base_channel * 8, kernel_size=(3, 3), stride=(2, 2), padding=1,
                              bias=False),
                    nn.BatchNorm2d(base_channel * 8, momentum=BN_MOMENTUM),
                    nn.ReLU(inplace=True)
                )
            )
        ])

        # Stage4
        # 注意，最后一个StageModule只输出分辨率最高的特征层
        self.stage4 = nn.Sequential(
            StageModule(input_branches=4, output_branches=4, c=base_channel),
            StageModule(input_branches=4, output_branches=4, c=base_channel),
            StageModule(input_branches=4, output_branches=1, c=base_channel)
        )

        # Final layer
        self.final_layer = nn.Sequential(
            nn.Conv2d(base_channel, num_joints, kernel_size=(1, 1), stride=(1, 1)),
            nn.BatchNorm2d(num_joints),
            nn.Upsample(scale_factor=2, mode='bilinear'),
            nn.Conv2d(num_joints, num_joints, kernel_size=(1, 1))
            # nn.Conv2d(int(base_channel / 2), num_joints, kernel_size=(1, 1), stride=(1, 1)),
            # nn.Upsample(scale_factor=2, mode='bilinear')
        )

    def forward(self, x):
        x = self.conv1(x)
        x = self.bn1(x)
        x = self.relu(x)
        # x = self.conv2(x)
        # x = self.bn2(x)
        # x = self.relu(x)

        x = self.layer1(x)
        x = [trans(x) for trans in self.transition1]  # Since now, x is a list

        x = self.stage2(x)
        x = [
            self.transition2[0](x[0]),
            self.transition2[1](x[1]),
            self.transition2[2](x[-1])
        ]  # New branch derives from the "upper" branch only

        x = self.stage3(x)
        x = [
            self.transition3[0](x[0]),
            self.transition3[1](x[1]),
            self.transition3[2](x[2]),
            self.transition3[3](x[-1]),
        ]  # New branch derives from the "upper" branch only

        x = self.stage4(x)

        x = self.final_layer(x[0])

        return x
