# Supplementary material for: A lightweight segmentation network for endoscopic surgical instruments based on edge refinement and efficient self-attention
Source: PeerJ Comput Sci. 2023 Dec 11;9:e1746. doi: 10.7717/peerj-cs.1746 (PMC10803021; doi:10.7717/peerj-cs.1746)
Supplement: Supplemental Information 1 [file peerj-cs-09-1746-s001.zip › seg/utils/__init__.py]

from .loss import FocalLoss
from .stream_metrics import StreamSegMetrics, AverageMeter
