# Supplementary material for: A lightweight segmentation network for endoscopic surgical instruments based on edge refinement and efficient self-attention
Source: PeerJ Comput Sci. 2023 Dec 11;9:e1746. doi: 10.7717/peerj-cs.1746 (PMC10803021; doi:10.7717/peerj-cs.1746)
Supplement: Supplemental Information 1 [file peerj-cs-09-1746-s001.zip › seg/utils/visualizer.py]

from visdom import Visdom
import json


class Visualizer(object):
    """ Visualizer
    """

    def __init__(self, port='13579', env='main', id=None):
        # self.cur_win = {}
        self.vis = Visdom(port=port, env=env)
        self.id = id
        self.env = env
        # Restore
        # ori_win = self.vis.get_window_data()
        # ori_win = json.loads(ori_win)
        # print(ori_win)
        # self.cur_win = { v['title']: k for k, v in ori_win.items()  }

    def vis_scalar(self, name, x, y, opts=None):
        if not isinstance(x, list):
            x = [x]
        if not isinstance(y, list):
            y = [y]

        if self.id is not None:
            name = "[%s]" % self.id + name
        default_opts = {'title': name}
        if opts is not None:
            default_opts.update(opts)

        # win = self.cur_win.get(name, None)
        # if win is not None:
        self.vis.line(X=x, Y=y, win=name, opts=default_opts, update='append')
        # else:
        #    self.cur_win[name] = self.vis.line( X=x, Y=y, opts=default_opts)

    def vis_image(self, name, img, env=None, opts=None):
        """ vis image in visdom
        """
        if env is None:
            env = self.env
        if self.id is not None:
            name = "[%s]" % self.id + name
        # win = self.cur_win.get(name, None)
        default_opts = {'title': name}
        if opts is not None:
            default_opts.update(opts)
        # if win is not None:
        self.vis.image(img=img, win=name, opts=opts, env=env)
        # else:
        #    self.cur_win[name] = self.vis.image( img=img, opts=default_opts, env=env )

    def vis_table(self, name, tbl, opts=None):
        # win = self.cur_win.get(name, None)

        tbl_str = "<table width=\"100%\"> "
        tbl_str += "<tr> \
                 <th>Term</th> \
                 <th>Value</th> \
                 </tr>"
        for k, v in tbl.items():
            tbl_str += "<tr> \
                       <td>%s</td> \
                       <td>%s</td> \
                       </tr>" % (k, v)

        tbl_str += "</table>"

        default_opts = {'title': name}
        if opts is not None:
            default_opts.update(opts)
        # if win is not None:
        self.vis.text(tbl_str, win=name, opts=default_opts)
        # else:
        # self.cur_win[name] = self.vis.text(tbl_str, opts=default_opts)


if __name__ == '__main__':
    import numpy as np

    vis = Visualizer(port=35588, env='main')
    tbl = {"lr": 214, "momentum": 0.9}
    vis.vis_table("test_table", tbl)
    tbl = {"lr": 244444, "momentum": 0.9, "haha": "hoho"}
    vis.vis_table("test_table", tbl)

    vis.vis_scalar(name='loss', x=0, y=1)
    vis.vis_scalar(name='loss', x=2, y=4)
    vis.vis_scalar(name='loss', x=4, y=6)
