# Supplementary material for: A lightweight segmentation network for endoscopic surgical instruments based on edge refinement and efficient self-attention
Source: PeerJ Comput Sci. 2023 Dec 11;9:e1746. doi: 10.7717/peerj-cs.1746 (PMC10803021; doi:10.7717/peerj-cs.1746)
Supplement: Supplemental Information 1 [file peerj-cs-09-1746-s001.zip › test.py]

import time

import cv2
import matplotlib.pyplot as plt
import numpy as np
from torchprofile import profile_macs
from torchvision import transforms

from seg.lit_seg import LitSeg

ckp_path = "lightning_logs/SegFormer-224/checkpoints/" \
           "epoch=29-step=4560-v_acc=0.8722-v_m_IoU=0.5589-t_acc=0.9277-t_m_IoU=0.7334.ckpt"


def val_visualization(img_num=1, path="/home/linyer/hxx/RS/dataset/all/val"):
    model = LitSeg.load_from_checkpoint(ckp_path).eval()
    while img_num > -1:
        img_num = input("img_num:")
        img_num = int(img_num)
        img_path = f"{path}/images/{img_num}.png"
        lab_path = f"{path}/labels/{img_num}.png"
        image_o = cv2.imread(img_path)
        label = cv2.imread(lab_path, cv2.IMREAD_GRAYSCALE)
        image = transforms.ToTensor()(image_o)
        image = image.unsqueeze(0)
        out = model(image)
        prediction = out.detach().max(dim=1)[1].numpy()
        plt.figure()
        plt.subplot(1, 3, 1)
        image_o = cv2.cvtColor(image_o, cv2.COLOR_BGR2RGB)
        plt.imshow(image_o)
        plt.subplot(1, 3, 2)
        prediction = np.reshape(prediction, (512, 512))
        plt.imshow(prediction)
        plt.subplot(1, 3, 3)
        plt.imshow(label)
        plt.show()


def v(image_size=512, img_num=1, path="/home/linyer/hxx/RS/dataset/all/val"):
    model = LitSeg.load_from_checkpoint(ckp_path).eval()
    img_path = f"{path}/images/{img_num}.png"
    image_o = cv2.imread(img_path)
    if np.shape(image_o)[0] != image_size:
        image_o = cv2.resize(image_o, (image_size, image_size))
    image = transforms.ToTensor()(image_o)
    image = image.unsqueeze(0)
    macs = profile_macs(model, image) / 1e9
    print("G_FLOPs = ", macs)
    start_time = time.time()
    model(image)
    end_time = time.time()
    print("time = ", (end_time - start_time))


if __name__ == "__main__":
    v(224)
