# Supplementary material for: A lightweight segmentation network for endoscopic surgical instruments based on edge refinement and efficient self-attention
Source: PeerJ Comput Sci. 2023 Dec 11;9:e1746. doi: 10.7717/peerj-cs.1746 (PMC10803021; doi:10.7717/peerj-cs.1746)
Supplement: Supplemental Information 1 [file peerj-cs-09-1746-s001.zip › tester.py]

from pytorch_lightning import Trainer

from seg.lit_seg import LitSeg
from seg.datamodule.datamodule import SegDatamodule

ckpt_path = "/home/zmy/all_data/lightning_logs/endovis2017_data/HSnet/lightning_logs/version_0/checkpoints/epoch=91-step=49680-v_m_IoU=0.9540-t_m_IoU=0.9732.ckpt"

if __name__ == "__main__":
    trainer = Trainer(logger=False, gpus=1)
    dm = SegDatamodule(image_size=(256, 256), dataset_path="/home/zmy/all_data/endovis_data")
    model = LitSeg.load_from_checkpoint(ckpt_path)
    trainer.test(model, datamodule=dm)
