# Supplementary material for: A lightweight segmentation network for endoscopic surgical instruments based on edge refinement and efficient self-attention
Source: PeerJ Comput Sci. 2023 Dec 11;9:e1746. doi: 10.7717/peerj-cs.1746 (PMC10803021; doi:10.7717/peerj-cs.1746)
Supplement: Supplemental Information 1 [file peerj-cs-09-1746-s001.zip › train.py]

from pytorch_lightning.utilities.cli import LightningCLI

from seg.datamodule import SegDatamodule
from seg.lit_seg import LitSeg

cli = LightningCLI(LitSeg, SegDatamodule)

# python train.py fit -c config.yaml
