# Supplementary material for: A lightweight segmentation network for endoscopic surgical instruments based on edge refinement and efficient self-attention
Source: PeerJ Comput Sci. 2023 Dec 11;9:e1746. doi: 10.7717/peerj-cs.1746 (PMC10803021; doi:10.7717/peerj-cs.1746)
Supplement: Supplemental Information 1 [file peerj-cs-09-1746-s001.zip › trainer.py]

from pytorch_lightning import Trainer
from pytorch_lightning.callbacks import LearningRateMonitor, ModelCheckpoint
from pytorch_lightning.loggers import TensorBoardLogger

from seg.datamodule import SegDatamodule
from seg.lit_seg import LitSeg


def main():
    train_loader = SegDatamodule(image_size=(256, 256),
                                 dataset_path="/home/zmy/all_data/dataset",
                                 batch_size=20,
                                 num_workers=16)
    model = LitSeg(alpha=1.0,
                   gamma=0,
                   size_average=True,
                   num_classes=2,
                   learning_rate=0.0001,
                   patience=6)
#"lightning_logs/endovis2017_data/trans_u_net"
    logger = TensorBoardLogger(save_dir='/home/zmy/all_data/lightning_logs/HRnet') #dataset v=2 == endov v3
    trainer = Trainer(enable_checkpointing=True,
                      accelerator="gpu",
                      precision=32,
                      max_epochs=100,
                      check_val_every_n_epoch=2,
                      logger=logger,
                      callbacks=[LearningRateMonitor(logging_interval="epoch"),
                                 ModelCheckpoint(save_top_k=5,
                                                 monitor="v_m_IoU",
                                                 mode="max",
                                                 filename="{epoch}-{step}-{v_m_IoU:.4f}-{t_m_IoU:.4f}")
                                 ])
    trainer.fit(model, datamodule=train_loader)


if __name__ == '__main__':
    main()

# tensorboard --logdir=./lightning_logs/public_data/u_net_pp/lightning_logs/version_0
# /home/zmy/all_data/lightning_logs/HRnet
# tensorboard --logdir=/home/zmy/all_data/lightning_logs/HRnet/lightning_logs/version_0
