# Supplementary material for: A lightweight segmentation network for endoscopic surgical instruments based on edge refinement and efficient self-attention
Source: PeerJ Comput Sci. 2023 Dec 11;9:e1746. doi: 10.7717/peerj-cs.1746 (PMC10803021; doi:10.7717/peerj-cs.1746)
Supplement: Supplemental Information 1 [file peerj-cs-09-1746-s001.zip › utils.py]

import cv2
import os
import numpy as np
import re
import time
import random
import shutil

# split   train test files
def xx(d_type):
    i = 0
    d_path = "/home/zmy/zmy_doc/down_data/kvasir-instrument"
    with open(f"{d_path}/{d_type}.txt") as fp:
        while True:
            name = fp.readline()
            name = name[:-1]
            image = cv2.imread(f"{d_path}/images/{name}.jpg")
            cv2.imwrite(f"public_dataset/{d_type}/images/{i}.png", image)

            label = cv2.imread(f"{d_path}/masks/{name}.png", cv2.IMREAD_GRAYSCALE)
            label = (label > 0).astype("uint8")
            cv2.imwrite(f"public_dataset/{d_type}/labels/{i}.png", label)
            print(i)
            i += 1
            if name == "":
                break


# labels to can see
def xxfsfsfx():
    d_path = "/home/zmy/zmy_doc/down_data/test_x_1_lab"
    name_list = os.listdir(d_path)
    for name in name_list:
        image = cv2.imread(f"{d_path}/{name}", cv2.IMREAD_GRAYSCALE)
        image = image.astype(np.uint8) * 50
    #    image = (image > 0).astype(np.uint8) * 50
        cv2.imwrite(f"/home/zmy/zmy_doc/down_data/test_x_1_1/{name}", image)


# " delete .zip files "
filenames = []
def findfile(filename, rootdir):
    for fileordir in os.scandir(rootdir):
        if fileordir.is_dir():
            findfile(filename, fileordir.path)
        else:
            if filename.find('*') >= 0:
                regularstring = filename
                if filename.rfind(r'.') > 0:  # 从右往左查找扩展名点号
                    regularstring = regularstring.replace(r'.', r'\.')  # 将正则表达式中扩展名的.点号进行转义处理
                regularstring = regularstring.replace('*', r'[\w.]*')  # 将通配符*，替换成正则标识符
                if re.match(regularstring, fileordir.name):  # 匹配成功则放到全局列表中
                    filenames.append(fileordir.path)
                    print(fileordir.path)
            else:
                if fileordir.name == filename:  # 没用通配符的完整文件名匹配
                    filenames.append(fileordir.path)
                    print(fileordir.path)
def de():
    starttime = time.time()
    filenames.clear()
    findfile("*.zip",d_path )  ####
    # findfile2("*.bak", "d:\\工作文件")
    endtime = time.time()
    print(f"搜索用时:{endtime - starttime:.3f}")
    ret = input(f"你确认删除以上{len(filenames)}个文件吗？[y/n]")
    if ret == 'y':
        print("开始删除文件:")
        for delfile in filenames:
            try:
                os.remove(delfile)
                print(f"删除文件{delfile}成功！")
            except Exception as e:
                print(f"删除文件失败：{e}")

#merge labels
path_files = []
def mer():
  root = "/home/zmy/zmy_doc/endovis2017_data/instrument_5_8_training/instrument_dataset_8/ground_truth"
  for fileordir in os.scandir(root):
    if fileordir.is_dir():
        path_files.append(str(fileordir.name))
        # print(fileordir)
  print(path_files)
  res = os.path.join(root, path_files[0])
  name_list = os.listdir(res)
  print(name_list)
  for name in name_list:
      image_add = []
      for i in range(len(path_files)):
          # print(path_files[i], name)

        image = cv2.imread(f"{root}/{path_files[i]}/{name}", cv2.IMREAD_GRAYSCALE)
        image = (image > 0).astype(np.uint8)
        image_add.append(image)
      sum = np.zeros_like(image_add[0])
      for i in range(len(image_add)):
          sum += image_add[i]
      # sum = (sum > 0).astype(np.uint8)*255
      sum = (sum > 0).astype(np.uint8)
      # cv2.imshow('Sum', sum)
      # cv2.waitKey(0)
      cv2.imwrite(f"/home/zmy/zmy_doc/endovis2017_data/instrument_5_8_training/instrument_dataset_8/labels/{name}", sum)

# merge l image an labels  rename
def img_lab_rename():
    root = "/home/zmy/zmy_doc/endovis2017_data/data"
    files = ['instrument_dataset_1', 'instrument_dataset_2','instrument_dataset_3','instrument_dataset_4',
            'instrument_dataset_5','instrument_dataset_6','instrument_dataset_7','instrument_dataset_8']
    name_list = os.listdir('/home/zmy/zmy_doc/endovis2017_data/data/instrument_dataset_1/left_frames')
    j = 0
    for i in range(len(files)):
        for name in name_list:
            j +=1
            image = cv2.imread(f"{root}/{files[i]}/left_frames/{name}")
            cv2.imwrite(f"/home/zmy/zmy_doc/endovis2017_data/data/all/images/{j}.png", image)

            label = cv2.imread(f"{root}/{files[i]}/labels/{name}", cv2.IMREAD_GRAYSCALE)
            cv2.imwrite(f"/home/zmy/zmy_doc/endovis2017_data/data/all/labels/{j}.png", label)
        print("sucesess to " + files[i])

# 随机挑选图片作为测试（验证）
def gr():
#  ls = random.sample(range(1, 1800), 720) # 产生n--m之间的k个整数
  fileDir = '/home/zmy/zmy_doc/endovis2017_data/data/all/images/'
  pathDir = os.listdir(fileDir)
#  sample = random.sample(pathDir, picknumber)  # 随机选取picknumber数量的样本图片
  sample = random.sample(pathDir, 360)
  for name in sample:
      shutil.move(fileDir + name, '/home/zmy/zmy_doc/endovis2017_data/data/all/val/images/' + name)
      shutil.move('/home/zmy/zmy_doc/endovis2017_data/data/all/labels/' + name, '/home/zmy/zmy_doc/endovis2017_data/data/all/val/labels/' + name)


def fisafa(d_type):
    f_name_list = os.listdir(f"xxx/{d_type}/images")
    i = 0
    for f_name in f_name_list:
      shutil.move(f"xxx/{d_type}/images/{f_name}", f"endovis_data/{d_type}/images/{i}.png")
      shutil.move(f"xxx/{d_type}/labels/{f_name}", f"endovis_data/{d_type}/labels/{i}.png")
      i += 1


if __name__ == "__main__":
    fisafa("test")
    # d_path = "/home/zmy/zmy_doc/data_robust/9"
    # de()
   # mer()
   #  img_lab_rename()
   #  gr()
