# Supplementary material for: A lightweight segmentation network for endoscopic surgical instruments based on edge refinement and efficient self-attention
Source: PeerJ Comput Sci. 2023 Dec 11;9:e1746. doi: 10.7717/peerj-cs.1746 (PMC10803021; doi:10.7717/peerj-cs.1746)
Supplement: Supplemental Information 1 [file peerj-cs-09-1746-s001.zip › val_eff.py]

import cv2
import torch
import numpy as np
from torchprofile import profile_macs
from torchvision.transforms import ToTensor
from seg.lit_seg import LitSeg

ckp_path = "/home/zmy/all_data/lightning_logs/fpe_net/lightning_logs/version_1/checkpoints/epoch=47-step=8448-v_m_IoU=0.9631-t_m_IoU=0.9789.ckpt"


def v(image_size=256, img_num=1, path="/home/zmy/all_data/endovis_data/val"):
    model = LitSeg.load_from_checkpoint(ckp_path).eval()
    model = model.cuda()
    img_path = f"{path}/images/{img_num}.png"
    image_o = cv2.imread(img_path)
    if np.shape(image_o)[0] != image_size:
        image_o = cv2.resize(image_o, (image_size, image_size))
    image = ToTensor()(image_o)
    image = image.unsqueeze(0).cuda()
    macs = profile_macs(model, image) / 1e9
    print("G_FLOPs =", macs)

    print('time testing ...\n')
    with torch.no_grad():
        for i in range(5):
            print("warm", i)
            _ = model(image)

    # synchronize 等待所有 GPU 任务处理完才返回 CPU 主线程
    torch.cuda.synchronize()

    # 设置用于测量时间的 cuda Event, 这是PyTorch 官方推荐的接口,理论上应该最靠谱
    starter, ender = torch.cuda.Event(enable_timing=True), torch.cuda.Event(enable_timing=True)

    with torch.no_grad():
        total_time = 0
        for i in range(10):
            print("tst", i)
            starter.record()
            _ = model(image)
            ender.record()
            torch.cuda.synchronize()  # 等待GPU任务完成
            curr_time = starter.elapsed_time(ender)  # 从 starter 到 ender 之间用时,单位为毫秒
            total_time += curr_time
        a_time = total_time / 10
        print("time =", a_time / 1000)
        print("fps =", 1000 / a_time)


if __name__ == "__main__":
    v()
