# Supplementary material for: A lightweight segmentation network for endoscopic surgical instruments based on edge refinement and efficient self-attention
Source: PeerJ Comput Sci. 2023 Dec 11;9:e1746. doi: 10.7717/peerj-cs.1746 (PMC10803021; doi:10.7717/peerj-cs.1746)
Supplement: Supplemental Information 1 [file peerj-cs-09-1746-s001.zip › vis.py]

import cv2
import numpy as np
from torchvision.transforms import ToTensor
import matplotlib.pyplot as plt

from seg.lit_seg import LitSeg

ckpt_path_base = "/home/zmy/all_data/lightning_logs/HSnet/lightning_logs/version_11/"
save_path = ckpt_path_base + "rst/"
ckpt_path = ckpt_path_base + "checkpoints/" \
                             "epoch=63-step=44992-v_m_IoU=0.9715-t_m_IoU=0.9795.ckpt"


def cmp_pic(img_num=1, path="/home/zmy/all_data/endovis_data/val"):
    model = LitSeg.load_from_checkpoint(ckpt_path).eval()
    while img_num > -1:
        img_num = input("img_num:")
        img_num = int(img_num)
        img_path = f"{path}/images/{img_num}.png"
        lab_path = f"{path}/labels/{img_num}.png"
        image_o = cv2.imread(img_path)
        image_o = cv2.resize(image_o, (256, 256))
        label = cv2.imread(lab_path, cv2.IMREAD_GRAYSCALE)
        label = cv2.resize(label, (256, 256))
        image = ToTensor()(image_o)
        image = image.unsqueeze(0)
        out = model(image)
        prediction = out.detach().max(dim=1)[1].numpy()

        plt.figure()
        plt.subplot(1, 3, 1)
        # image_o = cv2.cvtColor(image_o, cv2.COLOR_BGR2RGB)
        plt.imshow(image_o)

        plt.subplot(1, 3, 2)
        prediction = np.reshape(prediction, (256, 256)).astype(np.uint8)
        prediction = cv2.cvtColor(prediction, cv2.COLOR_GRAY2BGR)
        prediction = ((prediction == 1).astype(np.uint8) * (0, 0, 255)).astype(np.uint8)
        prediction_s = cv2.cvtColor(prediction, cv2.COLOR_BGR2RGB)
        plt.imshow(prediction_s)

        plt.subplot(1, 3, 3)
        label = cv2.cvtColor(label, cv2.COLOR_GRAY2BGR)
        label = ((label == 1).astype(np.uint8) * (0, 0, 255)).astype(np.uint8)
        label = cv2.cvtColor(label, cv2.COLOR_BGR2RGB)
        plt.imshow(label)
        plt.show()

        is_write = input("is_write:")
        if is_write == "y":
            cv2.imwrite(f"{path}/{img_num}-oimg.png", image_o)


if __name__ == "__main__":
    cmp_pic()
